# Supplementary material for: A bioinformatics approach to identify a disulfidptosis-related gene signature for prognostic implication in colon adenocarcinoma
Source: Sci Rep. 2023 Jul 31;13:12403. doi: 10.1038/s41598-023-39563-y (PMC10390519; doi:10.1038/s41598-023-39563-y)
Supplement: Supplementary file 1 — Supplementary Information 1. [file 41598_2023_39563_MOESM1_ESM.xlsx]

## Sheet: Table S1
id	Gene names
1	TARDBP
2	TDP43
3	CHD4
4	HNRNPU
5	ATXN10
6	GTF2I
7	SART3
8	CAPZB
9	ARMC6
10	CHCHD3
11	NLN
12	HNRNPH1
13	HNRNPH2
14	HNRNPH3
15	MRPS17
16	ANP32E
17	PCBP1
18	PCBP2
19	PCBP3
20	PDLIM1
21	PRC1
22	ACTN1
23	ACTN2
24	ACTN3
25	ACTN4
26	FLNB
27	FLNC
28	IPO7
29	RNH1
30	FLNA
31	RPA1
32	PML
33	MYH9
34	MYH13
35	MYH10
36	MYH11
37	MYH14
38	MYH1
39	MYH2
40	MYH6
41	MYH4
42	MYH8
43	MYH7B
44	MYH7
45	MYH3
47	IQGAP1
48	HNRNPA3
49	HNRNPM
50	RRP1
51	MYL6
52	MYL6B
53	ACTB
54	DSTN
55	PRDX1
56	DHX9
57	NSUN2
58	SQSTM1
59	BOP1
60	SAFB2
61	SAFB
62	TRIP6
63	DBN1
64	INF2
65	SPG20
66	IPO4
67	UBASH3B
68	GCN1L1
69	RUFY1
70	TNKS1BP1
71	AAAS
72	FANCI
73	SMPD4
74	STRAP
75	TLN1
76	TLN2
77	SAMM50
78	CD2AP
79	ZHX2
80	NCKAP1
81	RPN1
82	SLC3A2
83	SLC7A11
84	GYS1
85	NDUFS1
86	OXSM
87	LRPPRC
88	NDUFA11
89	NUBPL
90	NDUFS2
91	CNOT1
92	NDUFC1
93	EPAS1
94	PPM1F
95	NDUFA10
96	ME1
97	NDUFB6
98	EBLN2
99	SCO2
100	NDUFB11
101	ARNT
102	NIPBL
103	ATG5
104	NDUFB10
105	PPIH
106	LGALS13
107	GLUD1

## Sheet: Table S2
ONTOLOGY	ID	Description	GeneRatio	BgRatio	pvalue	p.adjust	qvalue	geneID	Count
BP	GO:0030049	muscle filament sliding	8/101	14/18800	1.52943e-15	2.76061e-12	2.42132e-12	MYH2/MYH6/MYH4/MYH8/MYH7/MYH3/MYL6/MYL6B	8
BP	GO:0033275	actin-myosin filament sliding	8/101	16/18800	6.49715e-15	5.86367e-12	5.143e-12	MYH2/MYH6/MYH4/MYH8/MYH7/MYH3/MYL6/MYL6B	8
BP	GO:0030048	actin filament-based movement	13/101	133/18800	2.94412e-13	1.77138e-10	1.55367e-10	ACTN4/FLNA/MYH9/MYH10/MYH14/MYH2/MYH6/MYH4/MYH8/MYH7/MYH3/MYL6/MYL6B	13
BP	GO:0033108	mitochondrial respiratory chain complex assembly	11/101	94/18800	2.93968e-12	1.32653e-09	1.16349e-09	SAMM50/NDUFS1/NDUFA11/NUBPL/NDUFS2/NDUFC1/NDUFA10/NDUFB6/SCO2/NDUFB11/NDUFB10	11
BP	GO:0010257	NADH dehydrogenase complex assembly	9/101	58/18800	2.21968e-11	6.67755e-09	5.85685e-09	NDUFS1/NDUFA11/NUBPL/NDUFS2/NDUFC1/NDUFA10/NDUFB6/NDUFB11/NDUFB10	9
BP	GO:0032981	mitochondrial respiratory chain complex I assembly	9/101	58/18800	2.21968e-11	6.67755e-09	5.85685e-09	NDUFS1/NDUFA11/NUBPL/NDUFS2/NDUFC1/NDUFA10/NDUFB6/NDUFB11/NDUFB10	9
BP	GO:0006936	muscle contraction	15/101	349/18800	5.57419e-10	1.43734e-07	1.26069e-07	ACTN2/ACTN3/FLNA/MYH13/MYH11/MYH14/MYH1/MYH2/MYH6/MYH4/MYH8/MYH7/MYH3/MYL6/MYL6B	15
BP	GO:0003012	muscle system process	16/101	449/18800	2.13828e-09	4.82449e-07	4.23154e-07	ACTN2/ACTN3/FLNA/MYH13/MYH11/MYH14/MYH1/MYH2/MYH6/MYH4/MYH8/MYH7/MYH3/MYL6/MYL6B/SCO2	16
BP	GO:0046034	ATP metabolic process	13/101	273/18800	2.51023e-09	5.0344e-07	4.41565e-07	ACTN3/MYH6/MYH4/MYH8/MYH7/MYH3/NDUFS1/NDUFS2/NDUFC1/NDUFA10/NDUFB6/ARNT/NDUFB10	13
BP	GO:0070252	actin-mediated cell contraction	9/101	103/18800	4.28837e-09	7.74051e-07	6.78917e-07	FLNA/MYH2/MYH6/MYH4/MYH8/MYH7/MYH3/MYL6/MYL6B	9
BP	GO:0055001	muscle cell development	10/101	183/18800	5.33399e-08	8.7526e-06	7.67687e-06	HNRNPU/ACTN1/ACTN2/ACTN3/ACTN4/FLNC/MYH11/MYH6/MYH3/ATG5	10
BP	GO:0031032	actomyosin structure organization	10/101	199/18800	1.17285e-07	1.76416e-05	1.54734e-05	PDLIM1/ACTN2/FLNC/MYH9/MYH10/MYH11/MYH14/MYH6/MYH3/PPM1F	10
BP	GO:0006120	mitochondrial electron transport, NADH to ubiquinone	6/101	51/18800	3.06445e-07	4.25487e-05	3.73192e-05	NDUFS1/NDUFS2/NDUFC1/NDUFA10/NDUFB6/NDUFB10	6
BP	GO:0042692	muscle cell differentiation	12/101	387/18800	1.1198e-06	0.000144374	0.00012663	HNRNPU/NLN/ACTN1/ACTN2/ACTN3/ACTN4/FLNC/MYH9/MYH11/MYH6/MYH3/ATG5	12
BP	GO:0060537	muscle tissue development	12/101	405/18800	1.79849e-06	0.000212857	0.000186696	HNRNPU/NLN/ACTN2/ACTN3/FLNB/MYH11/MYH14/MYH6/MYH7/MYL6/MYL6B/ATG5	12
BP	GO:0070527	platelet aggregation	6/101	69/18800	1.88682e-06	0.000212857	0.000186696	FLNA/MYH9/ACTB/UBASH3B/TLN1/SLC7A11	6
BP	GO:0022904	respiratory electron transport chain	7/101	113/18800	2.53798e-06	0.000269474	0.000236354	NDUFS1/NDUFS2/NDUFC1/NDUFA10/NDUFB6/SCO2/NDUFB10	7
BP	GO:0051146	striated muscle cell differentiation	10/101	281/18800	2.75294e-06	0.000276058	0.00024213	HNRNPU/NLN/ACTN2/ACTN3/FLNC/MYH9/MYH11/MYH6/MYH3/ATG5	10
BP	GO:0022900	electron transport chain	8/101	167/18800	3.28509e-06	0.000299223	0.000262447	NDUFS1/NDUFS2/NDUFC1/NDUFA10/ME1/NDUFB6/SCO2/NDUFB10	8
BP	GO:0003009	skeletal muscle contraction	5/101	43/18800	3.31549e-06	0.000299223	0.000262447	ACTN3/MYH14/MYH8/MYH7/MYH3	5
BP	GO:0019646	aerobic electron transport chain	6/101	84/18800	5.99572e-06	0.000497683	0.000436515	NDUFS1/NDUFS2/NDUFC1/NDUFA10/NDUFB6/NDUFB10	6
BP	GO:0140694	non-membrane-bounded organelle assembly	11/101	379/18800	6.06594e-06	0.000497683	0.000436515	HNRNPU/PRC1/ACTN2/FLNC/FLNA/MYH11/MYH6/MYH3/BOP1/AAAS/CNOT1	11
BP	GO:0006119	oxidative phosphorylation	7/101	139/18800	1.00072e-05	0.000705356	0.000618665	ACTN3/NDUFS1/NDUFS2/NDUFC1/NDUFA10/NDUFB6/NDUFB10	7
BP	GO:0007044	cell-substrate junction assembly	6/101	92/18800	1.01603e-05	0.000705356	0.000618665	ACTN1/ACTN2/ACTN3/TRIP6/TLN1/PPM1F	6
BP	GO:0042773	ATP synthesis coupled electron transport	6/101	92/18800	1.01603e-05	0.000705356	0.000618665	NDUFS1/NDUFS2/NDUFC1/NDUFA10/NDUFB6/NDUFB10	6
BP	GO:0042775	mitochondrial ATP synthesis coupled electron transport	6/101	92/18800	1.01603e-05	0.000705356	0.000618665	NDUFS1/NDUFS2/NDUFC1/NDUFA10/NDUFB6/NDUFB10	6
BP	GO:0034109	homotypic cell-cell adhesion	6/101	93/18800	1.08141e-05	0.000722942	0.00063409	FLNA/MYH9/ACTB/UBASH3B/TLN1/SLC7A11	6
BP	GO:0050879	multicellular organismal movement	5/101	56/18800	1.24494e-05	0.000774866	0.000679632	ACTN3/MYH14/MYH8/MYH7/MYH3	5
BP	GO:0050881	musculoskeletal movement	5/101	56/18800	1.24494e-05	0.000774866	0.000679632	ACTN3/MYH14/MYH8/MYH7/MYH3	5
BP	GO:0150115	cell-substrate junction organization	6/101	98/18800	1.46143e-05	0.000879294	0.000771225	ACTN1/ACTN2/ACTN3/TRIP6/TLN1/PPM1F	6
BP	GO:0006397	mRNA processing	12/101	500/18800	1.52916e-05	0.000890364	0.000780935	TARDBP/HNRNPU/SART3/HNRNPH1/HNRNPH3/HNRNPA3/HNRNPM/DHX9/SAFB2/SAFB/STRAP/PPIH	12
BP	GO:0006401	RNA catabolic process	9/101	280/18800	2.00199e-05	0.00112925	0.000990458	TARDBP/HNRNPU/RNH1/HNRNPM/DHX9/NSUN2/ZHX2/LRPPRC/CNOT1	9
BP	GO:0008380	RNA splicing	11/101	438/18800	2.3408e-05	0.00128034	0.00112298	TARDBP/HNRNPU/SART3/HNRNPH1/HNRNPH2/HNRNPH3/HNRNPA3/HNRNPM/DHX9/STRAP/PPIH	11
BP	GO:0030239	myofibril assembly	5/101	66/18800	2.79159e-05	0.001482	0.00129986	ACTN2/FLNC/MYH11/MYH6/MYH3	5
BP	GO:0055002	striated muscle cell development	5/101	67/18800	3.00394e-05	0.00154917	0.00135877	ACTN2/FLNC/MYH11/MYH6/MYH3	5
BP	GO:0045333	cellular respiration	8/101	231/18800	3.48474e-05	0.00174721	0.00153247	ACTN3/NDUFS1/NDUFS2/NDUFC1/NDUFA10/NDUFB6/SCO2/NDUFB10	8
BP	GO:0006913	nucleocytoplasmic transport	9/101	308/18800	4.22186e-05	0.00200538	0.00175891	TARDBP/IPO7/FLNA/PML/DHX9/NSUN2/SQSTM1/IPO4/AAAS	9
BP	GO:0051169	nuclear transport	9/101	308/18800	4.22186e-05	0.00200538	0.00175891	TARDBP/IPO7/FLNA/PML/DHX9/NSUN2/SQSTM1/IPO4/AAAS	9
BP	GO:0006941	striated muscle contraction	7/101	178/18800	4.93126e-05	0.00227084	0.00199175	ACTN3/FLNA/MYH14/MYH6/MYH8/MYH7/MYH3	7
BP	GO:0032970	regulation of actin filament-based process	10/101	393/18800	5.03234e-05	0.00227084	0.00199175	CAPZB/ACTN2/FLNA/MYH9/IQGAP1/DSTN/DBN1/CD2AP/NCKAP1/PPM1F	10
BP	GO:0000377	RNA splicing, via transesterification reactions with bulged adenosine as nucleophile	9/101	321/18800	5.81129e-05	0.00243939	0.00213958	HNRNPU/SART3/HNRNPH1/HNRNPH3/HNRNPA3/HNRNPM/DHX9/STRAP/PPIH	9
BP	GO:0000398	mRNA splicing, via spliceosome	9/101	321/18800	5.81129e-05	0.00243939	0.00213958	HNRNPU/SART3/HNRNPH1/HNRNPH3/HNRNPA3/HNRNPM/DHX9/STRAP/PPIH	9
BP	GO:0015980	energy derivation by oxidation of organic compounds	9/101	321/18800	5.81129e-05	0.00243939	0.00213958	ACTN3/GYS1/NDUFS1/NDUFS2/NDUFC1/NDUFA10/NDUFB6/SCO2/NDUFB10	9
BP	GO:1902369	negative regulation of RNA catabolic process	5/101	78/18800	6.26705e-05	0.00256382	0.00224872	TARDBP/HNRNPU/DHX9/NSUN2/LRPPRC	5
BP	GO:0000375	RNA splicing, via transesterification reactions	9/101	325/18800	6.3918e-05	0.00256382	0.00224872	HNRNPU/SART3/HNRNPH1/HNRNPH3/HNRNPA3/HNRNPM/DHX9/STRAP/PPIH	9
BP	GO:0009060	aerobic respiration	7/101	187/18800	6.73561e-05	0.002643	0.00231816	ACTN3/NDUFS1/NDUFS2/NDUFC1/NDUFA10/NDUFB6/NDUFB10	7
BP	GO:0006091	generation of precursor metabolites and energy	11/101	494/18800	6.96284e-05	0.00267403	0.00234538	ACTN3/GYS1/NDUFS1/NDUFS2/NDUFC1/NDUFA10/ME1/NDUFB6/SCO2/ARNT/NDUFB10	11
BP	GO:0030168	platelet activation	6/101	130/18800	7.21071e-05	0.00271153	0.00237827	FLNA/MYH9/ACTB/UBASH3B/TLN1/SLC7A11	6
BP	GO:0055013	cardiac muscle cell development	5/101	81/18800	7.50991e-05	0.00276641	0.0024264	HNRNPU/ACTN2/MYH11/MYH6/ATG5	5
BP	GO:0007517	muscle organ development	9/101	334/18800	7.87889e-05	0.00284428	0.00249471	NLN/ACTN3/FLNB/MYH14/MYH6/MYH7/MYH3/MYL6/MYL6B	9
BP	GO:0045214	sarcomere organization	4/101	43/18800	8.24409e-05	0.00291776	0.00255916	ACTN2/FLNC/MYH6/MYH3	4
BP	GO:0048041	focal adhesion assembly	5/101	83/18800	8.43839e-05	0.00292909	0.0025691	ACTN1/ACTN2/ACTN3/TRIP6/PPM1F	5
BP	GO:0055006	cardiac cell development	5/101	87/18800	0.000105584	0.00359583	0.00315389	HNRNPU/ACTN2/MYH11/MYH6/ATG5	5
BP	GO:0019081	viral translation	3/101	18/18800	0.000115814	0.00385207	0.00337864	PCBP2/DHX9/ATG5	3
BP	GO:0032956	regulation of actin cytoskeleton organization	9/101	352/18800	0.000117376	0.00385207	0.00337864	CAPZB/ACTN2/FLNA/IQGAP1/DSTN/DBN1/CD2AP/NCKAP1/PPM1F	9
BP	GO:0017038	protein import	7/101	210/18800	0.000138968	0.00447923	0.00392871	TARDBP/IPO7/FLNA/PML/SQSTM1/IPO4/SAMM50	7
BP	GO:0007015	actin filament organization	10/101	450/18800	0.000153779	0.00486968	0.00427117	CAPZB/PDLIM1/ACTN1/ACTN2/FLNA/DSTN/DBN1/CD2AP/NCKAP1/PPM1F	10
BP	GO:0034504	protein localization to nucleus	8/101	294/18800	0.000186795	0.0057998	0.00508698	TARDBP/HNRNPU/IPO7/FLNA/PML/SQSTM1/IPO4/CD2AP	8
BP	GO:0007519	skeletal muscle tissue development	6/101	155/18800	0.000189578	0.0057998	0.00508698	NLN/ACTN3/FLNB/MYH14/MYL6/MYL6B	6
BP	GO:0006606	protein import into nucleus	6/101	159/18800	0.00021766	0.00654793	0.00574316	TARDBP/IPO7/FLNA/PML/SQSTM1/IPO4	6
BP	GO:0046822	regulation of nucleocytoplasmic transport	5/101	104/18800	0.000244533	0.00723578	0.00634647	TARDBP/FLNA/DHX9/NSUN2/AAAS	5
BP	GO:0051170	import into nucleus	6/101	163/18800	0.000248924	0.0072469	0.00635623	TARDBP/IPO7/FLNA/PML/SQSTM1/IPO4	6
BP	GO:0006402	mRNA catabolic process	7/101	233/18800	0.000262853	0.00753095	0.00660537	TARDBP/HNRNPU/RNH1/HNRNPM/DHX9/ZHX2/CNOT1	7
BP	GO:0060538	skeletal muscle organ development	6/101	167/18800	0.000283621	0.007999	0.00701589	NLN/ACTN3/FLNB/MYH14/MYL6/MYL6B	6
BP	GO:0043487	regulation of RNA stability	6/101	170/18800	0.000312052	0.00866545	0.00760043	TARDBP/HNRNPU/HNRNPM/DHX9/NSUN2/CNOT1	6
BP	GO:0034655	nucleobase-containing compound catabolic process	9/101	405/18800	0.00033281	0.00910185	0.0079832	TARDBP/HNRNPU/RNH1/HNRNPM/DHX9/NSUN2/ZHX2/LRPPRC/CNOT1	9
BP	GO:0010927	cellular component assembly involved in morphogenesis	5/101	112/18800	0.000344855	0.00929049	0.00814865	ACTN2/FLNC/MYH11/MYH6/MYH3	5
BP	GO:1900151	regulation of nuclear-transcribed mRNA catabolic process, deadenylation-dependent decay	3/101	26/18800	0.000357673	0.00940361	0.00824786	HNRNPU/DHX9/CNOT1	3
BP	GO:0009895	negative regulation of catabolic process	8/101	324/18800	0.000359473	0.00940361	0.00824786	TARDBP/HNRNPU/ACTN3/FLNA/PML/DHX9/NSUN2/LRPPRC	8
BP	GO:0043489	RNA stabilization	4/101	66/18800	0.000438037	0.0112951	0.00990688	TARDBP/HNRNPU/DHX9/NSUN2	4
BP	GO:0055007	cardiac muscle cell differentiation	5/101	121/18800	0.000491946	0.0125065	0.0109694	HNRNPU/ACTN2/MYH11/MYH6/ATG5	5
BP	GO:0090307	mitotic spindle assembly	4/101	69/18800	0.000518997	0.013011	0.0114119	HNRNPU/PRC1/FLNA/AAAS	4
BP	GO:0051028	mRNA transport	5/101	126/18800	0.000591743	0.0146314	0.0128332	HNRNPA3/DHX9/NSUN2/AAAS/LRPPRC	5
BP	GO:0048384	retinoic acid receptor signaling pathway	3/101	31/18800	0.000606433	0.014792	0.012974	ACTN4/PML/CNOT1	3
BP	GO:0110053	regulation of actin filament organization	7/101	270/18800	0.000635746	0.0151019	0.0132458	CAPZB/ACTN2/FLNA/DSTN/DBN1/NCKAP1/PPM1F	7
BP	GO:0046700	heterocycle catabolic process	9/101	443/18800	0.000635868	0.0151019	0.0132458	TARDBP/HNRNPU/RNH1/HNRNPM/DHX9/NSUN2/ZHX2/LRPPRC/CNOT1	9
BP	GO:0006403	RNA localization	6/101	196/18800	0.000663262	0.0155479	0.013637	HNRNPU/HNRNPA3/DHX9/NSUN2/AAAS/LRPPRC	6
BP	GO:0044270	cellular nitrogen compound catabolic process	9/101	449/18800	0.000699761	0.0161932	0.014203	TARDBP/HNRNPU/RNH1/HNRNPM/DHX9/NSUN2/ZHX2/LRPPRC/CNOT1	9
BP	GO:0000380	alternative mRNA splicing, via spliceosome	4/101	77/18800	0.000786222	0.0179637	0.0157559	HNRNPU/HNRNPM/DHX9/STRAP	4
BP	GO:0019439	aromatic compound catabolic process	9/101	466/18800	0.000909861	0.0205287	0.0180057	TARDBP/HNRNPU/RNH1/HNRNPM/DHX9/NSUN2/ZHX2/LRPPRC/CNOT1	9
BP	GO:0039694	viral RNA genome replication	3/101	36/18800	0.000944715	0.021052	0.0184646	PCBP1/PCBP2/ATG5	3
BP	GO:1903311	regulation of mRNA metabolic process	7/101	294/18800	0.00104631	0.0230315	0.0202008	TARDBP/HNRNPU/HNRNPM/DHX9/SAFB2/SAFB/CNOT1	7
BP	GO:0001701	in utero embryonic development	8/101	387/18800	0.00114624	0.0249273	0.0218636	MYH9/MYH6/NSUN2/DBN1/CNOT1/EPAS1/SCO2/ARNT	8
BP	GO:0007596	blood coagulation	6/101	221/18800	0.0012351	0.0265399	0.023278	FLNA/MYH9/ACTB/UBASH3B/TLN1/SLC7A11	6
BP	GO:0098974	postsynaptic actin cytoskeleton organization	2/101	10/18800	0.00125037	0.026552	0.0232886	ACTB/DBN1	2
BP	GO:0022604	regulation of cell morphogenesis	7/101	305/18800	0.00129333	0.027145	0.0238088	CAPZB/ACTN4/FLNA/MYH9/MYH10/MYH14/DBN1	7
BP	GO:1901361	organic cyclic compound catabolic process	9/101	494/18800	0.00136595	0.0277846	0.0243698	TARDBP/HNRNPU/RNH1/HNRNPM/DHX9/NSUN2/ZHX2/LRPPRC/CNOT1	9
BP	GO:0050905	neuromuscular process	5/101	152/18800	0.00137376	0.0277846	0.0243698	ACTN3/MYH14/MYH8/MYH7/MYH3	5
BP	GO:0050817	coagulation	6/101	226/18800	0.00138466	0.0277846	0.0243698	FLNA/MYH9/ACTB/UBASH3B/TLN1/SLC7A11	6
BP	GO:0061157	mRNA destabilization	4/101	90/18800	0.00140759	0.0277846	0.0243698	TARDBP/HNRNPU/DHX9/CNOT1	4
BP	GO:0035051	cardiocyte differentiation	5/101	153/18800	0.00141421	0.0277846	0.0243698	HNRNPU/ACTN2/MYH11/MYH6/ATG5	5
BP	GO:0007599	hemostasis	6/101	227/18800	0.00141617	0.0277846	0.0243698	FLNA/MYH9/ACTB/UBASH3B/TLN1/SLC7A11	6
BP	GO:0043619	regulation of transcription from RNA polymerase II promoter in response to oxidative stress	2/101	11/18800	0.00152288	0.029557	0.0259243	EPAS1/ARNT	2
BP	GO:0045185	maintenance of protein location	4/101	93/18800	0.00158881	0.0296511	0.0260068	HNRNPU/FLNA/PML/DBN1	4
BP	GO:0008064	regulation of actin polymerization or depolymerization	5/101	158/18800	0.00162973	0.0296511	0.0260068	CAPZB/ACTN2/DSTN/DBN1/NCKAP1	5
BP	GO:0043488	regulation of mRNA stability	5/101	158/18800	0.00162973	0.0296511	0.0260068	TARDBP/HNRNPU/HNRNPM/DHX9/CNOT1	5
BP	GO:0048738	cardiac muscle tissue development	6/101	234/18800	0.00165231	0.0296511	0.0260068	HNRNPU/ACTN2/MYH11/MYH6/MYH7/ATG5	6
BP	GO:0050779	RNA destabilization	4/101	94/18800	0.00165265	0.0296511	0.0260068	TARDBP/HNRNPU/DHX9/CNOT1	4
BP	GO:0061014	positive regulation of mRNA catabolic process	4/101	94/18800	0.00165265	0.0296511	0.0260068	TARDBP/HNRNPU/DHX9/CNOT1	4
BP	GO:0030832	regulation of actin filament length	5/101	159/18800	0.00167557	0.0296511	0.0260068	CAPZB/ACTN2/DSTN/DBN1/NCKAP1	5
BP	GO:0050657	nucleic acid transport	5/101	159/18800	0.00167557	0.0296511	0.0260068	HNRNPA3/DHX9/NSUN2/AAAS/LRPPRC	5
BP	GO:0050658	RNA transport	5/101	159/18800	0.00167557	0.0296511	0.0260068	HNRNPA3/DHX9/NSUN2/AAAS/LRPPRC	5
BP	GO:0051236	establishment of RNA localization	5/101	162/18800	0.0018188	0.0310096	0.0271984	HNRNPA3/DHX9/NSUN2/AAAS/LRPPRC	5
BP	GO:0046831	regulation of RNA export from nucleus	2/101	12/18800	0.00182106	0.0310096	0.0271984	DHX9/NSUN2	2
BP	GO:0099188	postsynaptic cytoskeleton organization	2/101	12/18800	0.00182106	0.0310096	0.0271984	ACTB/DBN1	2
BP	GO:1900152	negative regulation of nuclear-transcribed mRNA catabolic process, deadenylation-dependent decay	2/101	12/18800	0.00182106	0.0310096	0.0271984	HNRNPU/DHX9	2
BP	GO:0034329	cell junction assembly	8/101	420/18800	0.00192026	0.0322891	0.0283206	ACTN1/ACTN2/ACTN3/ACTB/TRIP6/TLN1/TLN2/PPM1F	8
BP	GO:0001974	blood vessel remodeling	3/101	46/18800	0.00193198	0.0322891	0.0283206	FLNA/EPAS1/ATG5	3
BP	GO:0019080	viral gene expression	4/101	100/18800	0.00207363	0.0343385	0.0301182	TARDBP/PCBP2/DHX9/ATG5	4
BP	GO:1903320	regulation of protein modification by small protein conjugation or removal	6/101	246/18800	0.00212545	0.0348746	0.0305883	SART3/SQSTM1/FANCI/EPAS1/ARNT/ATG5	6
BP	GO:0030836	positive regulation of actin filament depolymerization	2/101	13/18800	0.00214464	0.0348746	0.0305883	ACTN2/DSTN	2
BP	GO:0010761	fibroblast migration	3/101	48/18800	0.00218427	0.0352019	0.0308754	PDLIM1/PML/IQGAP1	3
BP	GO:0014706	striated muscle tissue development	6/101	248/18800	0.00221333	0.0353545	0.0310093	HNRNPU/ACTN2/MYH11/MYH6/MYH7/ATG5	6
BP	GO:0072594	establishment of protein localization to organelle	8/101	431/18800	0.00225443	0.0356952	0.0313081	TARDBP/IPO7/FLNA/PML/SQSTM1/IPO4/SAMM50/NIPBL	8
BP	GO:0006979	response to oxidative stress	8/101	433/18800	0.00231983	0.0364113	0.0319362	PDLIM1/PML/HNRNPM/PRDX1/SLC7A11/NDUFS2/EPAS1/ARNT	8
BP	GO:0061013	regulation of mRNA catabolic process	5/101	173/18800	0.00242153	0.0376798	0.0330488	TARDBP/HNRNPU/HNRNPM/DHX9/CNOT1	5
BP	GO:0007512	adult heart development	2/101	14/18800	0.00249334	0.0381396	0.0334521	MYH6/MYH7	2
BP	GO:0014733	regulation of skeletal muscle adaptation	2/101	14/18800	0.00249334	0.0381396	0.0334521	ACTN3/MYH7	2
BP	GO:0032239	regulation of nucleobase-containing compound transport	2/101	15/18800	0.00286687	0.0431226	0.0378226	DHX9/NSUN2	2
BP	GO:2000767	positive regulation of cytoplasmic translation	2/101	15/18800	0.00286687	0.0431226	0.0378226	HNRNPU/DHX9	2
BP	GO:0030522	intracellular receptor signaling pathway	6/101	264/18800	0.00301876	0.0447685	0.0392663	ACTN4/PML/SAFB2/SAFB/CNOT1/ARNT	6
BP	GO:0014888	striated muscle adaptation	3/101	54/18800	0.00306044	0.0447685	0.0392663	ACTN3/MYH6/MYH7	3
BP	GO:0030834	regulation of actin filament depolymerization	3/101	54/18800	0.00306044	0.0447685	0.0392663	CAPZB/ACTN2/DSTN	3
BP	GO:0031330	negative regulation of cellular catabolic process	6/101	265/18800	0.00307551	0.0447685	0.0392663	TARDBP/HNRNPU/PML/DHX9/NSUN2/LRPPRC	6
BP	GO:0014819	regulation of skeletal muscle contraction	2/101	16/18800	0.00326498	0.0464039	0.0407007	ACTN3/MYH7	2
BP	GO:0042407	cristae formation	2/101	16/18800	0.00326498	0.0464039	0.0407007	CHCHD3/SAMM50	2
BP	GO:0051014	actin filament severing	2/101	16/18800	0.00326498	0.0464039	0.0407007	MYH9/DSTN	2
BP	GO:0007051	spindle organization	5/101	188/18800	0.00346201	0.0488198	0.0428196	HNRNPU/PRC1/FLNA/MYH9/AAAS	5
BP	GO:0031589	cell-substrate adhesion	7/101	364/18800	0.00349235	0.0488658	0.04286	ACTN1/ACTN2/ACTN3/ACTN4/FLNA/TRIP6/PPM1F	7
BP	GO:0048255	mRNA stabilization	3/101	57/18800	0.00356855	0.049548	0.0434583	TARDBP/HNRNPU/DHX9	3
CC	GO:0015629	actin cytoskeleton	33/102	499/19594	1.11773e-27	1.68942e-25	1.20623e-25	CAPZB/PDLIM1/ACTN1/ACTN2/ACTN3/ACTN4/FLNB/FLNA/MYH9/MYH13/MYH10/MYH11/MYH14/MYH1/MYH2/MYH6/MYH4/MYH8/MYH7B/MYH7/MYH3/IQGAP1/MYL6/MYL6B/ACTB/DSTN/DHX9/TRIP6/DBN1/TNKS1BP1/TLN2/CD2AP/NCKAP1	33
CC	GO:0016460	myosin II complex	14/102	22/19594	1.30963e-27	1.68942e-25	1.20623e-25	MYH9/MYH13/MYH10/MYH11/MYH14/MYH1/MYH2/MYH6/MYH4/MYH8/MYH7/MYH3/MYL6/MYL6B	14
CC	GO:0032982	myosin filament	13/102	22/19594	4.46222e-25	3.83751e-23	2.73996e-23	MYH9/MYH13/MYH10/MYH11/MYH14/MYH1/MYH2/MYH6/MYH4/MYH8/MYH7B/MYH7/MYH3	13
CC	GO:0016459	myosin complex	15/102	56/19594	2.60704e-22	1.68154e-20	1.20061e-20	MYH9/MYH13/MYH10/MYH11/MYH14/MYH1/MYH2/MYH6/MYH4/MYH8/MYH7B/MYH7/MYH3/MYL6/MYL6B	15
CC	GO:0005859	muscle myosin complex	10/102	15/19594	2.73016e-20	1.40876e-18	1.00585e-18	MYH13/MYH11/MYH1/MYH2/MYH6/MYH4/MYH8/MYH7/MYH3/MYL6B	10
CC	GO:0043292	contractile fiber	21/102	238/19594	3.31281e-20	1.42451e-18	1.01709e-18	CAPZB/PDLIM1/ACTN1/ACTN2/ACTN3/ACTN4/FLNB/FLNC/FLNA/MYH13/MYH11/MYH1/MYH2/MYH6/MYH4/MYH8/MYH7/MYH3/MYL6B/SQSTM1/SCO2	21
CC	GO:0030016	myofibril	19/102	228/19594	7.13198e-18	2.62864e-16	1.87684e-16	CAPZB/PDLIM1/ACTN1/ACTN2/ACTN3/ACTN4/FLNB/FLNC/FLNA/MYH13/MYH1/MYH2/MYH6/MYH4/MYH8/MYH7/MYH3/SQSTM1/SCO2	19
CC	GO:0030017	sarcomere	17/102	209/19594	6.7193e-16	2.16697e-14	1.54721e-14	CAPZB/PDLIM1/ACTN1/ACTN2/ACTN3/ACTN4/FLNB/FLNC/FLNA/MYH1/MYH2/MYH6/MYH4/MYH8/MYH7/MYH3/SQSTM1	17
CC	GO:0042641	actomyosin	11/102	77/19594	2.19925e-13	6.30453e-12	4.5014e-12	PDLIM1/ACTN1/ACTN4/FLNB/MYH9/MYH10/MYH14/MYH6/MYH7/TRIP6/DBN1	11
CC	GO:0032432	actin filament bundle	11/102	78/19594	2.54941e-13	6.57747e-12	4.69628e-12	PDLIM1/ACTN1/ACTN4/FLNB/FLNA/MYH9/MYH10/MYH14/MYH6/MYH7/TRIP6	11
CC	GO:0001725	stress fiber	10/102	69/19594	2.4533e-12	5.2746e-11	3.76603e-11	PDLIM1/ACTN1/ACTN4/FLNB/MYH9/MYH10/MYH14/MYH6/MYH7/TRIP6	10
CC	GO:0097517	contractile actin filament bundle	10/102	69/19594	2.4533e-12	5.2746e-11	3.76603e-11	PDLIM1/ACTN1/ACTN4/FLNB/MYH9/MYH10/MYH14/MYH6/MYH7/TRIP6	10
CC	GO:0005747	mitochondrial respiratory chain complex I	8/102	49/19594	1.54251e-10	2.65312e-09	1.89431e-09	NDUFS1/NDUFA11/NDUFS2/NDUFC1/NDUFA10/NDUFB6/NDUFB11/NDUFB10	8
CC	GO:0030964	NADH dehydrogenase complex	8/102	49/19594	1.54251e-10	2.65312e-09	1.89431e-09	NDUFS1/NDUFA11/NDUFS2/NDUFC1/NDUFA10/NDUFB6/NDUFB11/NDUFB10	8
CC	GO:0045271	respiratory chain complex I	8/102	49/19594	1.54251e-10	2.65312e-09	1.89431e-09	NDUFS1/NDUFA11/NDUFS2/NDUFC1/NDUFA10/NDUFB6/NDUFB11/NDUFB10	8
CC	GO:0030863	cortical cytoskeleton	10/102	107/19594	2.15434e-10	3.47388e-09	2.48033e-09	CAPZB/ACTN1/ACTN2/ACTN3/ACTN4/MYH9/IQGAP1/ACTB/DSTN/DBN1	10
CC	GO:0005925	focal adhesion	16/102	419/19594	5.08472e-10	7.71681e-09	5.50976e-09	PCBP2/PDLIM1/ACTN1/ACTN2/ACTN3/ACTN4/FLNB/FLNC/FLNA/MYH9/IQGAP1/ACTB/TRIP6/TLN1/TLN2/NCKAP1	16
CC	GO:0030055	cell-substrate junction	16/102	428/19594	6.92175e-10	9.92117e-09	7.08366e-09	PCBP2/PDLIM1/ACTN1/ACTN2/ACTN3/ACTN4/FLNB/FLNC/FLNA/MYH9/IQGAP1/ACTB/TRIP6/TLN1/TLN2/NCKAP1	16
CC	GO:0030018	Z disc	10/102	127/19594	1.17689e-09	1.5981e-08	1.14103e-08	PDLIM1/ACTN1/ACTN2/ACTN3/ACTN4/FLNB/FLNC/FLNA/MYH6/MYH7	10
CC	GO:0031674	I band	10/102	139/19594	2.84756e-09	3.67335e-08	2.62275e-08	PDLIM1/ACTN1/ACTN2/ACTN3/ACTN4/FLNB/FLNC/FLNA/MYH6/MYH7	10
CC	GO:0005903	brush border	9/102	102/19594	3.00805e-09	3.6956e-08	2.63864e-08	CAPZB/ACTN1/ACTN3/FLNB/FLNA/MYH9/MYH14/MYL6/SLC7A11	9
CC	GO:0005884	actin filament	9/102	113/19594	7.47973e-09	8.44729e-08	6.03132e-08	PDLIM1/ACTN1/ACTN2/ACTN3/IQGAP1/ACTB/DBN1/CD2AP/NCKAP1	9
CC	GO:0030864	cortical actin cytoskeleton	8/102	79/19594	7.84971e-09	8.44729e-08	6.03132e-08	ACTN1/ACTN2/ACTN3/ACTN4/MYH9/IQGAP1/DSTN/DBN1	8
CC	GO:0005938	cell cortex	13/102	310/19594	8.02549e-09	8.44729e-08	6.03132e-08	CAPZB/ACTN1/ACTN2/ACTN3/ACTN4/FLNB/FLNA/MYH9/MYH10/IQGAP1/ACTB/DSTN/DBN1	13
CC	GO:0098800	inner mitochondrial membrane protein complex	10/102	155/19594	8.18536e-09	8.44729e-08	6.03132e-08	CHCHD3/SAMM50/NDUFS1/NDUFA11/NDUFS2/NDUFC1/NDUFA10/NDUFB6/NDUFB11/NDUFB10	10
CC	GO:0098803	respiratory chain complex	8/102	91/19594	2.42933e-08	2.41065e-07	1.72119e-07	NDUFS1/NDUFA11/NDUFS2/NDUFC1/NDUFA10/NDUFB6/NDUFB11/NDUFB10	8
CC	GO:0005746	mitochondrial respirasome	8/102	94/19594	3.1414e-08	3.00179e-07	2.14326e-07	NDUFS1/NDUFA11/NDUFS2/NDUFC1/NDUFA10/NDUFB6/NDUFB11/NDUFB10	8
CC	GO:0070469	respirasome	8/102	101/19594	5.53529e-08	5.10038e-07	3.64164e-07	NDUFS1/NDUFA11/NDUFS2/NDUFC1/NDUFA10/NDUFB6/NDUFB11/NDUFB10	8
CC	GO:0035770	ribonucleoprotein granule	11/102	261/19594	1.16029e-07	1.03226e-06	7.37027e-07	TARDBP/HNRNPU/PCBP1/MYH1/IQGAP1/HNRNPA3/ACTB/DHX9/NSUN2/SQSTM1/CNOT1	11
CC	GO:0098862	cluster of actin-based cell projections	9/102	158/19594	1.38539e-07	1.19144e-06	8.50679e-07	CAPZB/ACTN1/ACTN3/FLNB/FLNA/MYH9/MYH14/MYL6/SLC7A11	9
CC	GO:1990204	oxidoreductase complex	8/102	120/19594	2.12206e-07	1.7661e-06	1.26099e-06	NDUFS1/NDUFA11/NDUFS2/NDUFC1/NDUFA10/NDUFB6/NDUFB11/NDUFB10	8
CC	GO:0098798	mitochondrial protein-containing complex	11/102	281/19594	2.43647e-07	1.96441e-06	1.40257e-06	CHCHD3/MRPS17/SAMM50/NDUFS1/NDUFA11/NDUFS2/NDUFC1/NDUFA10/NDUFB6/NDUFB11/NDUFB10	11
CC	GO:0036464	cytoplasmic ribonucleoprotein granule	10/102	243/19594	5.61318e-07	4.38849e-06	3.13335e-06	TARDBP/HNRNPU/PCBP1/MYH1/IQGAP1/ACTB/DHX9/NSUN2/SQSTM1/CNOT1	10
CC	GO:0031143	pseudopodium	4/102	18/19594	2.00243e-06	1.51949e-05	1.08491e-05	ACTN1/ACTN2/ACTN3/ACTN4	4
CC	GO:0005743	mitochondrial inner membrane	12/102	491/19594	9.38133e-06	6.91538e-05	4.93754e-05	CHCHD3/MRPS17/SAMM50/NDUFS1/NDUFA11/NDUFS2/NDUFC1/NDUFA10/NDUFB6/SCO2/NDUFB11/NDUFB10	12
CC	GO:0005911	cell-cell junction	12/102	497/19594	1.05951e-05	7.59317e-05	5.42148e-05	PDLIM1/ACTN1/FLNA/MYH9/MYH1/MYH2/IQGAP1/ACTB/DBN1/TNKS1BP1/TLN1/CD2AP	12
CC	GO:0031252	cell leading edge	11/102	416/19594	1.09091e-05	7.6069e-05	5.43128e-05	CAPZB/ACTN1/MYH9/MYH10/IQGAP1/ACTB/DBN1/TLN1/TLN2/CD2AP/NCKAP1	11
CC	GO:0001726	ruffle	7/102	177/19594	3.91146e-05	0.000265567	0.000189614	ACTN1/MYH9/IQGAP1/TLN1/TLN2/CD2AP/NCKAP1	7
CC	GO:0031941	filamentous actin	3/102	29/19594	0.000453551	0.00300041	0.00214228	PDLIM1/CD2AP/NCKAP1	3
CC	GO:0005681	spliceosomal complex	6/102	194/19594	0.000534057	0.00344467	0.00245948	HNRNPU/HNRNPH1/HNRNPH3/HNRNPA3/HNRNPM/PPIH	6
CC	GO:1902495	transmembrane transporter complex	8/102	377/19594	0.000793492	0.00499319	0.00356511	NDUFS1/NDUFA11/NDUFS2/NDUFC1/NDUFA10/NDUFB6/NDUFB11/NDUFB10	8
CC	GO:1990351	transporter complex	8/102	399/19594	0.00114241	0.0068905	0.00491978	NDUFS1/NDUFA11/NDUFS2/NDUFC1/NDUFA10/NDUFB6/NDUFB11/NDUFB10	8
CC	GO:0071013	catalytic step 2 spliceosome	4/102	88/19594	0.00115453	0.0068905	0.00491978	HNRNPU/HNRNPH1/HNRNPA3/HNRNPM	4
CC	GO:0070938	contractile ring	2/102	10/19594	0.00117512	0.0068905	0.00491978	PRC1/MYH9	2
CC	GO:0001401	SAM complex	2/102	13/19594	0.00201623	0.0113084	0.00807415	CHCHD3/SAMM50	2
CC	GO:0140275	MIB complex	2/102	13/19594	0.00201623	0.0113084	0.00807415	CHCHD3/SAMM50	2
CC	GO:0005912	adherens junction	5/102	172/19594	0.00206306	0.0113249	0.00808591	PDLIM1/MYH9/ACTB/TNKS1BP1/TLN1	5
CC	GO:0030014	CCR4-NOT complex	2/102	14/19594	0.0023443	0.0123435	0.00881316	TNKS1BP1/CNOT1	2
CC	GO:1990023	mitotic spindle midzone	2/102	14/19594	0.0023443	0.0123435	0.00881316	HNRNPU/PRC1	2
CC	GO:0016363	nuclear matrix	4/102	109/19594	0.00253462	0.0125756	0.0089789	HNRNPU/PML/HNRNPM/LGALS13	4
CC	GO:0042470	melanosome	4/102	109/19594	0.00253462	0.0125756	0.0089789	MYH11/PRDX1/RPN1/SLC3A2	4
CC	GO:0048770	pigment granule	4/102	109/19594	0.00253462	0.0125756	0.0089789	MYH11/PRDX1/RPN1/SLC3A2	4
CC	GO:0031305	integral component of mitochondrial inner membrane	3/102	56/19594	0.00310817	0.0151303	0.010803	CHCHD3/SAMM50/SCO2	3
CC	GO:0031304	intrinsic component of mitochondrial inner membrane	3/102	57/19594	0.00326855	0.0154429	0.0110261	CHCHD3/SAMM50/SCO2	3
CC	GO:0005759	mitochondrial matrix	8/102	473/19594	0.00329209	0.0154429	0.0110261	MRPS17/NDUFS1/LRPPRC/NUBPL/NDUFS2/NDUFA10/SCO2/GLUD1	8
CC	GO:0030027	lamellipodium	5/102	202/19594	0.00411538	0.0189601	0.0135374	CAPZB/MYH10/ACTB/DBN1/NCKAP1	5
CC	GO:0030496	midbody	5/102	203/19594	0.00420219	0.0190204	0.0135805	HNRNPU/PRC1/MYH10/IQGAP1/SAFB	5
CC	GO:0034399	nuclear periphery	4/102	127/19594	0.00438543	0.0195076	0.0139283	HNRNPU/PML/HNRNPM/LGALS13	4
CC	GO:0031093	platelet alpha granule lumen	3/102	67/19594	0.00515447	0.0225399	0.0160933	ACTN1/ACTN2/ACTN4	3
CC	GO:0005742	mitochondrial outer membrane translocase complex	2/102	21/19594	0.00528311	0.0227174	0.0162201	CHCHD3/SAMM50	2
CC	GO:0098799	outer mitochondrial membrane protein complex	2/102	22/19594	0.0057918	0.0244964	0.0174903	CHCHD3/SAMM50	2
CC	GO:0030687	preribosome, large subunit precursor	2/102	23/19594	0.00632198	0.0263076	0.0187835	RRP1/BOP1	2
CC	GO:0000228	nuclear chromosome	5/102	228/19594	0.00682318	0.0279425	0.0199508	HNRNPU/ANP32E/RPA1/DHX9/LRPPRC	5
CC	GO:0005640	nuclear outer membrane	2/102	29/19594	0.00994166	0.0397319	0.0283684	SMPD4/LRPPRC	2
CC	GO:0030426	growth cone	4/102	161/19594	0.01001	0.0397319	0.0283684	FLNA/MYH14/IQGAP1/DBN1	4
CC	GO:0032592	integral component of mitochondrial membrane	3/102	88/19594	0.0109167	0.0426745	0.0304693	CHCHD3/SAMM50/SCO2	3
CC	GO:0030427	site of polarized growth	4/102	167/19594	0.0113336	0.0436429	0.0311608	FLNA/MYH14/IQGAP1/DBN1	4
CC	GO:0098573	intrinsic component of mitochondrial membrane	3/102	90/19594	0.0116004	0.0440132	0.0314252	CHCHD3/SAMM50/SCO2	3
CC	GO:0031091	platelet alpha granule	3/102	91/19594	0.0119513	0.0446874	0.0319065	ACTN1/ACTN2/ACTN4	3
CC	GO:0000407	phagophore assembly site	2/102	33/19594	0.0127559	0.0470147	0.0335682	SQSTM1/ATG5	2
CC	GO:0150034	distal axon	5/102	270/19594	0.0135012	0.0490608	0.0350291	FLNA/MYH14/IQGAP1/ACTB/DBN1	5
MF	GO:0051015	actin filament binding	26/101	214/18410	4.68683e-28	1.33106e-25	1.0903e-25	CAPZB/ACTN1/ACTN2/ACTN3/ACTN4/FLNB/FLNC/FLNA/MYH9/MYH13/MYH10/MYH11/MYH14/MYH1/MYH2/MYH6/MYH4/MYH8/MYH7B/MYH7/MYH3/IQGAP1/DSTN/DBN1/TLN1/TLN2	26
MF	GO:0003779	actin binding	29/101	439/18410	1.26584e-23	1.79749e-21	1.47237e-21	HNRNPU/CAPZB/PDLIM1/ACTN1/ACTN2/ACTN3/ACTN4/FLNB/FLNC/FLNA/MYH9/MYH13/MYH10/MYH11/MYH14/MYH1/MYH2/MYH6/MYH4/MYH8/MYH7B/MYH7/MYH3/IQGAP1/DSTN/DBN1/INF2/TLN1/TLN2	29
MF	GO:0000146	microfilament motor activity	11/101	31/18410	5.9813e-18	5.66229e-16	4.63813e-16	MYH9/MYH13/MYH10/MYH14/MYH2/MYH6/MYH4/MYH8/MYH7/MYH3/MYL6	11
MF	GO:0003774	cytoskeletal motor activity	15/101	111/18410	3.68666e-17	2.61753e-15	2.14408e-15	MYH9/MYH13/MYH10/MYH11/MYH14/MYH1/MYH2/MYH6/MYH4/MYH8/MYH7B/MYH7/MYH3/MYL6/MYL6B	15
MF	GO:0005516	calmodulin binding	13/101	200/18410	7.01159e-11	3.98258e-09	3.26223e-09	MYH9/MYH13/MYH10/MYH11/MYH14/MYH1/MYH2/MYH6/MYH4/MYH8/MYH7/MYH3/IQGAP1	13
MF	GO:0045296	cadherin binding	13/101	333/18410	3.43062e-08	1.62383e-06	1.33012e-06	CAPZB/PCBP1/PDLIM1/FLNB/FLNA/MYH9/IQGAP1/PRDX1/DBN1/TNKS1BP1/TLN1/CD2AP/SLC3A2	13
MF	GO:0008137	NADH dehydrogenase (ubiquinone) activity	6/101	42/18410	1.04905e-07	3.72411e-06	3.05052e-06	NDUFS1/NDUFS2/NDUFC1/NDUFA10/NDUFB6/NDUFB10	6
MF	GO:0008307	structural constituent of muscle	6/101	42/18410	1.04905e-07	3.72411e-06	3.05052e-06	ACTN2/ACTN3/MYH11/MYH8/MYL6/MYL6B	6
MF	GO:0050136	NADH dehydrogenase (quinone) activity	6/101	43/18410	1.21378e-07	3.83014e-06	3.13736e-06	NDUFS1/NDUFS2/NDUFC1/NDUFA10/NDUFB6/NDUFB10	6
MF	GO:0003954	NADH dehydrogenase activity	6/101	45/18410	1.60735e-07	4.14989e-06	3.39928e-06	NDUFS1/NDUFS2/NDUFC1/NDUFA10/NDUFB6/NDUFB10	6
MF	GO:0003955	NAD(P)H dehydrogenase (quinone) activity	6/101	45/18410	1.60735e-07	4.14989e-06	3.39928e-06	NDUFS1/NDUFS2/NDUFC1/NDUFA10/NDUFB6/NDUFB10	6
MF	GO:0016655	oxidoreductase activity, acting on NAD(P)H, quinone or similar compound as acceptor	6/101	57/18410	6.79081e-07	1.60716e-05	1.31646e-05	NDUFS1/NDUFS2/NDUFC1/NDUFA10/NDUFB6/NDUFB10	6
MF	GO:0015453	oxidoreduction-driven active transmembrane transporter activity	6/101	72/18410	2.73614e-06	5.97741e-05	4.89625e-05	NDUFS1/NDUFS2/NDUFC1/NDUFA10/NDUFB6/NDUFB10	6
MF	GO:0009055	electron transfer activity	7/101	125/18410	5.6956e-06	0.000115539	9.46412e-05	NDUFS1/NDUFS2/NDUFC1/NDUFA10/ME1/NDUFB6/NDUFB10	7
MF	GO:0016651	oxidoreductase activity, acting on NAD(P)H	6/101	88/18410	8.84282e-06	0.000167424	0.000137141	NDUFS1/NDUFS2/NDUFC1/NDUFA10/NDUFB6/NDUFB10	6
MF	GO:0005178	integrin binding	7/101	156/18410	2.42062e-05	0.00042966	0.000351945	ACTN1/ACTN2/ACTN3/ACTN4/MYH9/TLN1/TLN2	7
MF	GO:0043531	ADP binding	4/101	34/18410	3.48709e-05	0.000582549	0.00047718	MYH9/MYH10/ME1/GLUD1	4
MF	GO:0003697	single-stranded DNA binding	6/101	120/18410	5.17536e-05	0.000816557	0.000668862	HNRNPU/PCBP1/PCBP2/RPA1/DHX9/LRPPRC	6
MF	GO:0003725	double-stranded RNA binding	5/101	75/18410	5.72651e-05	0.000855963	0.000701141	HNRNPU/ACTN1/MYH4/DHX9/SLC3A2	5
MF	GO:0061629	RNA polymerase II-specific DNA-binding transcription factor binding	9/101	348/18410	0.000125954	0.00178855	0.00146505	CHD4/GTF2I/ACTN4/ACTB/DHX9/TRIP6/CNOT1/EPAS1/ARNT	9
MF	GO:0140297	DNA-binding transcription factor binding	10/101	470/18410	0.000257941	0.0034746	0.00284613	CHD4/GTF2I/ACTN4/FLNA/ACTB/DHX9/TRIP6/CNOT1/EPAS1/ARNT	10
MF	GO:0015399	primary active transmembrane transporter activity	6/101	162/18410	0.000269206	0.0034746	0.00284613	NDUFS1/NDUFS2/NDUFC1/NDUFA10/NDUFB6/NDUFB10	6
MF	GO:0031490	chromatin DNA binding	5/101	105/18410	0.000281393	0.0034746	0.00284613	CHD4/HNRNPU/ACTN4/ACTB/DHX9	5
MF	GO:0044325	transmembrane transporter binding	5/101	127/18410	0.000673781	0.00797308	0.00653095	ACTN1/ACTN2/ACTN3/ACTN4/FLNA	5
MF	GO:0043021	ribonucleoprotein complex binding	5/101	150/18410	0.00142008	0.0160405	0.0131391	HNRNPU/DHX9/BOP1/STRAP/PPIH	5
MF	GO:0051539	4 iron, 4 sulfur cluster binding	3/101	41/18410	0.00146849	0.0160405	0.0131391	NDUFS1/NUBPL/NDUFS2	3
MF	GO:0022804	active transmembrane transporter activity	8/101	404/18410	0.00171601	0.0180499	0.0147851	SLC3A2/SLC7A11/NDUFS1/NDUFS2/NDUFC1/NDUFA10/NDUFB6/NDUFB10	8
MF	GO:0017166	vinculin binding	2/101	12/18410	0.00189763	0.0192474	0.015766	ACTN1/TLN1	2
MF	GO:0099186	structural constituent of postsynapse	2/101	13/18410	0.00223464	0.0211706	0.0173414	ACTN1/ACTB	2
MF	GO:0004722	protein serine/threonine phosphatase activity	4/101	100/18410	0.00223633	0.0211706	0.0173414	MYH6/MYH8/MYH3/PPM1F	4
MF	GO:0005200	structural constituent of cytoskeleton	4/101	104/18410	0.00257903	0.0236273	0.0193537	ACTB/TLN1/TLN2/CD2AP	4
MF	GO:0051287	NAD binding	3/101	51/18410	0.00275736	0.0244716	0.0200453	NDUFS2/ME1/GLUD1	3
MF	GO:0004721	phosphoprotein phosphatase activity	5/101	177/18410	0.00292325	0.0249481	0.0204356	MYH6/MYH8/MYH3/UBASH3B/PPM1F	5
MF	GO:0098847	sequence-specific single stranded DNA binding	2/101	15/18410	0.00298674	0.0249481	0.0204356	PCBP1/RPA1	2
MF	GO:0031267	small GTPase binding	6/101	267/18410	0.00353441	0.0283877	0.0232531	IPO7/FLNA/IQGAP1/INF2/IPO4/NCKAP1	6
MF	GO:0030374	nuclear receptor coactivator activity	3/101	56/18410	0.00359844	0.0283877	0.0232531	ACTN1/ACTN2/ACTN4	3
MF	GO:1990841	promoter-specific chromatin binding	3/101	62/18410	0.00479458	0.0358374	0.0293554	HNRNPU/DHX9/NIPBL	3
MF	GO:0098918	structural constituent of synapse	2/101	19/18410	0.00479515	0.0358374	0.0293554	ACTN1/ACTB	2
MF	GO:0035613	RNA stem-loop binding	2/101	20/18410	0.00530898	0.0386602	0.0316676	MYH10/DHX9	2
MF	GO:0051536	iron-sulfur cluster binding	3/101	67/18410	0.0059545	0.0396507	0.0324789	NDUFS1/NUBPL/NDUFS2	3
MF	GO:0051540	metal cluster binding	3/101	67/18410	0.0059545	0.0396507	0.0324789	NDUFS1/NUBPL/NDUFS2	3
MF	GO:0031625	ubiquitin protein ligase binding	6/101	298/18410	0.00600345	0.0396507	0.0324789	PCBP2/PML/SQSTM1/UBASH3B/LRPPRC/NDUFS2	6
MF	GO:0051020	GTPase binding	6/101	298/18410	0.00600345	0.0396507	0.0324789	IPO7/FLNA/IQGAP1/INF2/IPO4/NCKAP1	6
MF	GO:0042974	nuclear retinoic acid receptor binding	2/101	24/18410	0.00760286	0.049073	0.0401969	ACTN4/CNOT1	2

## Sheet: Table S3
ID	Description	GeneRatio	BgRatio	pvalue	p.adjust	qvalue	geneID	Count
hsa04530	Tight junction	9/66	169/8292	6.69929e-06	0.000447102	0.000347477	ACTN1/ACTN4/MYH9/MYH10/MYH11/MYH14/MYL6/MYL6B/ACTB	9
hsa00190	Oxidative phosphorylation	8/66	134/8292	9.85252e-06	0.000447102	0.000347477	NDUFS1/NDUFA11/NDUFS2/NDUFC1/NDUFA10/NDUFB6/NDUFB11/NDUFB10	8
hsa04216	Ferroptosis	5/66	41/8292	1.64528e-05	0.000447102	0.000347477	PCBP1/PCBP2/SLC3A2/SLC7A11/ATG5	5
hsa04723	Retrograde endocannabinoid signaling	8/66	148/8292	2.04e-05	0.000447102	0.000347477	NDUFS1/NDUFA11/NDUFS2/NDUFC1/NDUFA10/NDUFB6/NDUFB11/NDUFB10	8
hsa05014	Amyotrophic lateral sclerosis	12/66	364/8292	2.45771e-05	0.000447102	0.000347477	TARDBP/HNRNPA3/ACTB/SQSTM1/NDUFS1/NDUFA11/NDUFS2/NDUFC1/NDUFA10/NDUFB6/NDUFB11/NDUFB10	12
hsa04932	Non-alcoholic fatty liver disease	8/66	155/8292	2.85094e-05	0.000447102	0.000347477	NDUFS1/NDUFA11/NDUFS2/NDUFC1/NDUFA10/NDUFB6/NDUFB11/NDUFB10	8
hsa05415	Diabetic cardiomyopathy	9/66	203/8292	2.92496e-05	0.000447102	0.000347477	GYS1/NDUFS1/NDUFA11/NDUFS2/NDUFC1/NDUFA10/NDUFB6/NDUFB11/NDUFB10	9
hsa05208	Chemical carcinogenesis - reactive oxygen species	9/66	223/8292	6.11099e-05	0.000817345	0.000635222	NDUFS1/NDUFA11/NDUFS2/NDUFC1/NDUFA10/NDUFB6/NDUFB11/ARNT/NDUFB10	9
hsa04810	Regulation of actin cytoskeleton	9/66	229/8292	7.50672e-05	0.000888075	0.000690191	ACTN1/ACTN4/MYH9/MYH10/MYH11/MYH14/IQGAP1/ACTB/NCKAP1	9
hsa04714	Thermogenesis	9/66	232/8292	8.29977e-05	0.000888075	0.000690191	ACTB/NDUFS1/NDUFA11/NDUFS2/NDUFC1/NDUFA10/NDUFB6/NDUFB11/NDUFB10	9
hsa04510	Focal adhesion	8/66	203/8292	0.000190896	0.00185689	0.00144313	ACTN1/ACTN4/FLNB/FLNC/FLNA/ACTB/TLN1/TLN2	8
hsa04270	Vascular smooth muscle contraction	6/66	134/8292	0.000653384	0.005826	0.00452783	MYH9/MYH10/MYH11/MYH14/MYL6/MYL6B	6
hsa05012	Parkinson disease	8/66	266/8292	0.00115588	0.00951375	0.00739386	NDUFS1/NDUFA11/NDUFS2/NDUFC1/NDUFA10/NDUFB6/NDUFB11/NDUFB10	8
hsa05020	Prion disease	8/66	273/8292	0.00136553	0.0104365	0.00811104	NDUFS1/NDUFA11/NDUFS2/NDUFC1/NDUFA10/NDUFB6/NDUFB11/NDUFB10	8
hsa04520	Adherens junction	4/66	71/8292	0.00238464	0.0170104	0.0132201	ACTN1/ACTN4/IQGAP1/ACTB	4
hsa05016	Huntington disease	8/66	306/8292	0.00279801	0.0187117	0.0145423	NDUFS1/NDUFA11/NDUFS2/NDUFC1/NDUFA10/NDUFB6/NDUFB11/NDUFB10	8
hsa05131	Shigellosis	7/66	247/8292	0.00332968	0.0209574	0.0162876	ACTN1/ACTN4/ACTB/SQSTM1/TLN1/TLN2/ATG5	7
hsa05022	Pathways of neurodegeneration - multiple diseases	10/66	476/8292	0.00409862	0.024364	0.0189351	TARDBP/SQSTM1/NDUFS1/NDUFA11/NDUFS2/NDUFC1/NDUFA10/NDUFB6/NDUFB11/NDUFB10	10
hsa05130	Pathogenic Escherichia coli infection	6/66	197/8292	0.00463503	0.0261026	0.0202863	MYH9/MYH10/MYH11/MYH14/ACTB/NCKAP1	6
hsa03040	Spliceosome	5/66	156/8292	0.00785429	0.0420205	0.0326573	HNRNPU/PCBP1/HNRNPA3/HNRNPM/PPIH	5
hsa05010	Alzheimer disease	8/66	384/8292	0.0107593	0.0548213	0.0426058	NDUFS1/NDUFA11/NDUFS2/NDUFC1/NDUFA10/NDUFB6/NDUFB11/NDUFB10	8
hsa05416	Viral myocarditis	3/66	60/8292	0.0119335	0.05804	0.0451073	MYH6/MYH7/ACTB	3

## Sheet: Table S4
gene	HR	HR.95L	HR.95H	pvalue
TRIP6	1.36354	1.1044	1.68348	0.00393443
OXSM	0.572556	0.378267	0.866638	0.00837031
NDUFB6	0.607714	0.418514	0.882447	0.00886824
MYH3	1.68353	1.05738	2.68048	0.0281576
MYH4	1.49528	1.00108	2.23344	0.0493857
PCBP3	1.29118	0.992207	1.68025	0.057204
NDUFB10	0.675014	0.440785	1.03371	0.0706857
INF2	1.41802	0.970497	2.0719	0.0710462
SART3	1.56307	0.910371	2.68373	0.105342
NDUFC1	0.702376	0.456374	1.08098	0.108277
SAMM50	0.67953	0.421832	1.09466	0.112244
CHD4	1.48068	0.908629	2.41288	0.115169
SAFB2	1.45532	0.9075	2.33384	0.119431
MYL6B	1.28489	0.930694	1.77389	0.127644
NLN	0.781609	0.568764	1.07411	0.128714
PRDX1	0.739224	0.500373	1.09209	0.129133
DBN1	1.15787	0.954401	1.40471	0.137113
PML	1.24718	0.926715	1.67847	0.144923
IPO4	1.36307	0.877709	2.11682	0.167847
MYH7B	1.13982	0.943841	1.3765	0.173973
RNH1	1.38861	0.862252	2.23627	0.176901
MYL6	0.781471	0.532362	1.14715	0.208021
SMPD4	1.30879	0.852003	2.01049	0.219191
HNRNPH3	1.32147	0.838184	2.08342	0.230126
PPIH	0.780199	0.519171	1.17246	0.232341
RRP1	1.26671	0.853925	1.87903	0.239959
LRPPRC	0.827483	0.601249	1.13884	0.245193
SAFB	1.3025	0.810379	2.09348	0.275022
FLNC	1.07443	0.942523	1.22481	0.282718
ACTN2	3.5446	2.00129	5.76751	0.295685
NSUN2	1.2926	0.79408	2.1041	0.30186
NDUFS1	0.803538	0.52672	1.22584	0.31009
FLNA	1.08152	0.927926	1.26054	0.315964
AAAS	1.30216	0.764982	2.21653	0.330639
MYH11	1.05118	0.950106	1.16302	0.33318
HNRNPH1	0.809699	0.523001	1.25356	0.34385
MYH8	1.09543	0.465081	1.45983	0.121107
MYH2	1.31328	0.763086	1.76785	0.291034
LGALS13	0.00204035	5.18e-09	803.958	0.346019
ACTN1	1.17118	0.840124	1.6327	0.351223
FANCI	1.15803	0.845484	1.58613	0.360621
ATG5	0.836041	0.557859	1.25294	0.38564
ZHX2	1.15489	0.831048	1.60492	0.391064
TLN2	1.11829	0.860493	1.45331	0.40305
PPM1F	1.17668	0.800221	1.73025	0.408205
DSTN	0.883696	0.653801	1.19443	0.421243
FLNB	1.13144	0.835724	1.5318	0.424317
BOP1	1.11321	0.848536	1.46045	0.438775
SLC7A11	0.92555	0.7533	1.13719	0.461508
MYH10	1.07293	0.887628	1.29691	0.466813
TNKS1BP1	1.13775	0.802317	1.61342	0.468991
PCBP2	1.2156	0.714407	2.0684	0.471583
SQSTM1	0.874677	0.589432	1.29796	0.506101
CAPZB	0.853852	0.535152	1.36235	0.507452
TLN1	1.09384	0.817449	1.46368	0.546128
PRC1	1.14315	0.723006	1.80745	0.567068
ACTN4	0.908811	0.653848	1.2632	0.56924
NCKAP1	0.908799	0.643187	1.2841	0.587678
IQGAP1	1.09386	0.789632	1.5153	0.589523
SLC3A2	1.11094	0.75508	1.6345	0.593344
NDUFB11	0.886859	0.569481	1.38112	0.595233
RPN1	1.15613	0.675091	1.97992	0.597129
SCO2	1.05752	0.858537	1.30263	0.598985
NUBPL	0.921993	0.679705	1.25065	0.601585
NDUFS2	0.870114	0.515566	1.46848	0.602339
PCBP1	1.03624	0.898617	1.19493	0.624405
RPA1	1.10587	0.736689	1.66007	0.627286
CHCHD3	0.904969	0.600331	1.3642	0.633464
CNOT1	0.927777	0.680694	1.26455	0.635181
NIPBL	1.07732	0.787919	1.47303	0.640771
ATXN10	0.908922	0.60455	1.36653	0.646232
ARNT	1.10307	0.720839	1.68799	0.651311
GYS1	1.10697	0.706151	1.73529	0.657723
HNRNPM	0.898041	0.554972	1.45319	0.66144
DHX9	0.908822	0.575659	1.4348	0.681541
MYH7	1.23961	0.426905	3.5995	0.692889
GLUD1	0.926459	0.62361	1.37638	0.705273
CD2AP	0.95886	0.769872	1.19424	0.707598
GTF2I	1.0738	0.739257	1.55973	0.708537
MYH14	1.04591	0.820552	1.33316	0.716951
EPAS1	0.95275	0.730367	1.24284	0.72116
NDUFA11	1.03704	0.833883	1.2897	0.743696
UBASH3B	0.96346	0.759769	1.22176	0.758715
PDLIM1	0.945008	0.60702	1.47119	0.802234
NDUFA10	0.927591	0.514737	1.67158	0.802473
TARDBP	0.943484	0.587094	1.51622	0.810054
MYH13	0.832684	0.187029	3.70724	0.810092
ANP32E	1.0257	0.821506	1.28065	0.822734
RUFY1	1.06328	0.616733	1.83316	0.825245
EBLN2	1.03816	0.742788	1.45098	0.826474
HNRNPA3	1.03362	0.724523	1.47459	0.855258
MYH1	0.835384	0.110231	6.33094	0.861818
MYH6	1.15034	0.234746	5.63708	0.86287
ACTN3	0.867586	0.160311	4.69529	0.869048
ME1	1.01538	0.83792	1.23044	0.876211
MYH9	1.01885	0.757612	1.37018	0.90166
ARMC6	1.01846	0.695586	1.4912	0.925098
MRPS17	0.979839	0.623727	1.53927	0.929577
IPO7	1.01333	0.752821	1.364	0.930384
STRAP	0.993816	0.688816	1.43387	0.973541
ACTB	1.00558	0.651475	1.55215	0.979962
HNRNPU	1.00483	0.654743	1.5421	0.982412
HNRNPH2	0.996801	0.679313	1.46267	0.986935

## Sheet: Table S5
gene	HR	HR.95L	HR.95H	pvalue
TARDBP	1.07681	0.694994	1.66839	0.740446
CHD4	1.63846	1.06815	2.51327	0.023697
HNRNPU	1.18416	0.797306	1.75871	0.402279
ATXN10	1.29395	0.884526	1.89287	0.18426
GTF2I	1.10077	0.78493	1.54369	0.57791
SART3	1.40629	0.882145	2.24185	0.151874
CAPZB	0.781414	0.513918	1.18814	0.248647
ARMC6	1.15772	0.824934	1.62476	0.397009
CHCHD3	1.07177	0.735695	1.56136	0.718066
NLN	0.862471	0.64641	1.15075	0.314607
HNRNPH1	1.22228	0.828816	1.80253	0.311214
HNRNPH2	1.27696	0.89655	1.81879	0.175474
HNRNPH3	1.32979	0.888347	1.9906	0.166125
MRPS17	0.614411	0.414772	0.91014	0.0151147
ANP32E	1.01711	0.835358	1.2384	0.865888
PCBP1	1.02784	0.905662	1.16651	0.670606
PCBP2	1.32468	0.829206	2.1162	0.239444
PCBP3	1.31962	1.04224	1.67083	0.0212441
PDLIM1	0.700807	0.483904	1.01493	0.0599021
PRC1	1.01263	0.673529	1.52247	0.951886
ACTN1	1.44668	1.08387	1.93092	0.0121862
ACTN2	6.59491	2.83354	15.3493	1.20642e-05
ACTN3	1.14241	0.375942	3.47153	0.814382
ACTN4	1.09968	0.815463	1.48295	0.533414
FLNB	1.05312	0.807172	1.37401	0.702903
FLNC	1.15395	1.02631	1.29747	0.0166599
IPO7	0.965861	0.747962	1.24724	0.79002
RNH1	1.34816	0.886264	2.05079	0.162767
FLNA	1.2355	1.07719	1.41707	0.00250394
RPA1	1.11482	0.773492	1.60678	0.56002
PML	1.04614	0.79742	1.37244	0.744691
MYH9	1.15202	0.883894	1.50148	0.295135
MYH13	0.669377	0.154058	2.90841	0.592263
MYH10	1.15771	0.978072	1.37034	0.0887106
MYH11	1.09471	1.0018	1.19624	0.0455318
MYH14	1.096	0.87844	1.36744	0.416823
MYH1	0.33702	0.0179498	6.3278	0.467287
MYH2	0.36929	0.00239093	57.0384	0.698459
MYH6	1.0846	0.282031	4.171	0.905935
MYH4	1.14812	0.737735	1.78681	0.540475
MYH8	0.456472	0.00265828	78.3841	0.76517
MYH7B	1.26549	1.08083	1.48169	0.0034343
MYH7	1.26645	0.542516	2.9564	0.584983
MYH3	1.32798	0.863361	2.04262	0.19664
IQGAP1	1.07279	0.805616	1.42858	0.630631
HNRNPA3	1.2499	0.900709	1.73446	0.182077
HNRNPM	1.12871	0.730275	1.74453	0.585742
RRP1	1.18305	0.834399	1.67739	0.345353
MYL6	0.844224	0.601065	1.18575	0.328576
MYL6B	1.72891	1.29343	2.31101	0.000217535
ACTB	1.29198	0.888956	1.87773	0.179296
DSTN	0.892698	0.681183	1.16989	0.410687
PRDX1	0.740086	0.517419	1.05858	0.0993044
DHX9	1.11457	0.73688	1.68586	0.607411
NSUN2	1.40851	0.919031	2.15869	0.115865
SQSTM1	1.00455	0.704872	1.43165	0.979946
BOP1	1.29387	1.01381	1.6513	0.0384337
SAFB2	1.46538	0.983299	2.18381	0.0604873
SAFB	1.35424	0.903412	2.03004	0.142058
TRIP6	1.17585	0.987991	1.39944	0.0681629
DBN1	1.35527	1.14063	1.6103	0.000548771
INF2	1.34979	0.975572	1.86755	0.070192
IPO4	1.23552	0.839489	1.81839	0.28344
UBASH3B	0.96415	0.777951	1.19492	0.738789
RUFY1	1.44707	0.895178	2.33921	0.131537
TNKS1BP1	1.41416	1.03249	1.93691	0.0308363
AAAS	1.52986	0.947577	2.46996	0.0819213
FANCI	1.05983	0.802505	1.39966	0.682179
SMPD4	1.26033	0.869097	1.82767	0.222426
STRAP	0.851415	0.620382	1.16849	0.319293
TLN1	1.1547	0.889838	1.4984	0.279249
TLN2	0.976333	0.773614	1.23217	0.840147
SAMM50	0.779816	0.507085	1.19924	0.257394
CD2AP	0.937094	0.772745	1.1364	0.509012
ZHX2	1.12608	0.8367	1.51554	0.433322
NCKAP1	0.892914	0.658869	1.2101	0.465186
RPN1	1.15221	0.710137	1.8695	0.566117
SLC3A2	1.39923	0.989446	1.97873	0.0574392
SLC7A11	0.930947	0.774789	1.11858	0.444992
GYS1	1.05789	0.71477	1.56571	0.778473
NDUFS1	0.807259	0.556666	1.17066	0.258868
OXSM	0.545299	0.384298	0.77375	0.000681972
LRPPRC	0.918425	0.68685	1.22808	0.56594
NDUFA11	1.03725	0.856054	1.2568	0.708885
NUBPL	0.98842	0.750947	1.30099	0.933784
NDUFS2	1.30864	0.827835	2.06868	0.249617
CNOT1	0.97056	0.732692	1.28565	0.834983
NDUFC1	0.638806	0.433964	0.94034	0.0230993
EPAS1	1.01406	0.790095	1.30151	0.912694
PPM1F	1.42538	1.01119	2.00922	0.0430245
NDUFA10	1.05602	0.624549	1.78557	0.838823
ME1	0.974054	0.822016	1.15421	0.761425
NDUFB6	0.643107	0.464713	0.889985	0.00774299
EBLN2	1.16882	0.869559	1.57107	0.301258
SCO2	0.993377	0.825453	1.19546	0.943933
NDUFB11	1.22205	0.818385	1.82481	0.326971
ARNT	1.18191	0.806761	1.73151	0.390982
NIPBL	0.987496	0.752897	1.2952	0.927554
ATG5	0.816758	0.576045	1.15806	0.255861
NDUFB10	0.941986	0.648425	1.36845	0.753773
PPIH	0.8523	0.584228	1.24338	0.406856
LGALS13	0.132358	0.000424066	41.3109	0.490128
GLUD1	0.856633	0.608979	1.205	0.37409
