# Supplementary material for: A bioinformatics approach to identify a disulfidptosis-related gene signature for prognostic implication in colon adenocarcinoma
Source: Sci Rep. 2023 Jul 31;13:12403. doi: 10.1038/s41598-023-39563-y (PMC10390519; doi:10.1038/s41598-023-39563-y)
Supplement: Supplementary file 2 — Supplementary Information 2. [file 41598_2023_39563_MOESM2_ESM.xlsx]

## Sheet: Table S6
variables		training_dataset	testing_dataset	p_value
Survival		NA	NA	3.54901
age		66.02 ± 13.11	67.73 ± 12.65	0.16154
ref	female	138 (46%)	59 (46.8%)	0.960536
gender	male	162 (54%)	67 (53.2%)	NA
ref	T1+T2	57 (19%)	28 (22.2%)	0.530876
T_stage	T3+T4	243 (81%)	98 (77.8%)	NA
ref	N0+N1	178 (59.3%)	73 (57.9%)	0.873231
N_stage	N2	122 (40.7%)	53 (42.1%)	NA
ref	M0	256 (85.3%)	109 (86.5%)	0.869459
M_stage	M1	44 (14.7%)	17 (13.5%)	NA

## Sheet: Table S7
coxph(formula = Surv(OS, Censor) ~ Risk_score, data = a)							Call:							Call:
							coxph(formula = Surv(OS, Censor) ~ Risk_score, data = b)							coxph(formula = Surv(OS, Censor) ~ Risk_score, data = c)
n= 426, number of events= 92
							n= 300, number of events= 59							n= 126, number of events= 33
coef exp(coef) se(coef) z Pr(>|z|)
Risk_score 1.032 2.805 0.227 4.544 5.53e-06 ***							coef exp(coef) se(coef) z Pr(>|z|)							coef exp(coef) se(coef) z Pr(>|z|)
---							Risk_score 1.0108 2.7479 0.2786 3.628 0.000286 ***							Risk_score 1.0675 2.9081 0.3914 2.727 0.00638 **
Signif. codes: 0 ‘***’ 0.001 ‘**’ 0.01 ‘*’ 0.05 ‘.’ 0.1 ‘ ’ 1							---							---
							Signif. codes: 0 ‘***’ 0.001 ‘**’ 0.01 ‘*’ 0.05 ‘.’ 0.1 ‘ ’ 1							Signif. codes: 0 ‘***’ 0.001 ‘**’ 0.01 ‘*’ 0.05 ‘.’ 0.1 ‘ ’ 1
exp(coef) exp(-coef) lower .95 upper .95
Risk_score 2.805 0.3565 1.798 4.377							exp(coef) exp(-coef) lower .95 upper .95							exp(coef) exp(-coef) lower .95 upper .95
							Risk_score 2.748 0.3639 1.592 4.744							Risk_score 2.908 0.3439 1.35 6.263
Concordance= 0.658 (se = 0.03 )
Likelihood ratio test= 21.29 on 1 df, p=4e-06							Concordance= 0.675 (se = 0.04 )							Concordance= 0.64 (se = 0.046 )
Wald test = 20.65 on 1 df, p=6e-06							Likelihood ratio test= 13.56 on 1 df, p=2e-04							Likelihood ratio test= 7.62 on 1 df, p=0.006
Score (logrank) test = 20.16 on 1 df, p=7e-06							Wald test = 13.16 on 1 df, p=3e-04							Wald test = 7.44 on 1 df, p=0.006
							Score (logrank) test = 12.84 on 1 df, p=3e-04							Score (logrank) test = 7.3 on 1 df, p=0.007

## Sheet: Table S8
Sample	OS	Censor	OS.status	age	gender	T_stage	T	N_stage	N	M_stage	M	TRIP6	OXSM	MYH3	MYH4	Risk_score	OS.time	risk_group
TCGA.AA.3947	1004	0	Alive	60	Female	T3+T4	T4	N0	N0	M0	M0	1.78413	6.34232	0.641639	0.698041	-2.12178	33.4667	Low_risk
TCGA.AA.3864	1612	0	Alive	71	Male	T3+T4	T3	N0	N0	M0	M0	3.50162	4.86266	0.19232	0.0742314	-1.28231	53.7333	Low_risk
TCGA.A6.6780	612	0	Alive	74	Male	T3+T4	T3	N0	N0	M0	M0	4.41633	5.67307	0.605968	0.0728604	-1.25168	20.4	Low_risk
TCGA.AA.3556	700	0	Alive	78	Male	T1+T2	T2	N0	N0	M0	M0	2.97759	4.64032	0.701771	0	-1.15918	23.3333	Low_risk
TCGA.F4.6856	1074	0	Alive	45	Male	T1+T2	T2	N0	N0	M0	M0	3.71049	4.82688	0.396488	0	-1.15073	35.8	Low_risk
TCGA.QG.A5YX	1003	0	Alive	61	Female	T3+T4	T3	N0	N0	M0	M0	2.95397	4.66497	0.706906	0.0758749	-1.14636	33.4333	Low_risk
TCGA.AA.3844	454	0	Alive	78	Female	T3+T4	T3	N1+N2	N2	M0	M0	2.98787	4.36681	0.306962	0.121413	-1.1245	15.1333	Low_risk
TCGA.RU.A8FL	1177	0	Alive	51	Male	T3+T4	T3	N1+N2	N2	M0	M0	2.65453	4.08246	0.322505	0.0153548	-1.11866	39.2333	Low_risk
TCGA.CM.5861	457	0	Alive	63	Female	T3+T4	T3	N0	N0	M0	M0	3.17848	4.5515	0.300885	0.27035	-1.10252	15.2333	Low_risk
TCGA.AA.3815	1005	0	Alive	65	Female	T3+T4	T3	N0	N0	M0	M0	4.08975	4.854	0.454492	0	-1.02676	33.5	Low_risk
TCGA.AA.3685	1127	0	Alive	69	Male	T3+T4	T3	N0	N0	M1	M1	4.10883	4.88338	0.185105	0.405557	-0.979057	37.5667	Low_risk
TCGA.SS.A7HO	1829	0	Alive	44	Female	T3+T4	T4	N0	N0	M0	M0	3.17298	4.4958	0.613626	0.210514	-0.977538	60.9667	Low_risk
TCGA.AA.3560	608	0	Alive	72	Female	T3+T4	T3	N1+N2	N2	M0	M0	5.53768	5.37559	0.328492	0.0404015	-0.883973	20.2667	Low_risk
TCGA.AA.3710	821	0	Alive	80	Female	T3+T4	T3	N0	N0	M0	M0	4.63618	4.70309	0.250234	0	-0.865315	27.3667	Low_risk
TCGA.AA.3862	914	0	Alive	82	Male	T3+T4	T3	N0	N0	M0	M0	3.86771	4.1206	0.077243	0.0433445	-0.85529	30.4667	Low_risk
TCGA.AA.3949	791	0	Alive	87	Female	T3+T4	T3	N1+N2	N1	M0	M0	5.08002	4.92282	0.273814	0	-0.832253	26.3667	Low_risk
TCGA.AZ.4315	1776	0	Alive	61	Male	T3+T4	T3	N0	N0	M0	M0	5.81403	5.40672	0.247806	0.17645	-0.793113	59.2	Low_risk
TCGA.D5.5538	1661	1	Dead	60	Female	T3+T4	T3	N1+N2	N1	M0	M0	4.36386	4.42442	0.281194	0.0201999	-0.787294	55.3667	Low_risk
TCGA.D5.6532	555	0	Alive	61	Male	T3+T4	T3	N0	N0	M0	M0	4.47232	4.75467	0.260026	0.458697	-0.753533	18.5	Low_risk
TCGA.AA.3688	578	0	Alive	80	Male	T3+T4	T3	N1+N2	N1	M1	M1	4.97848	4.69439	0.151729	0.113834	-0.750299	19.2667	Low_risk
TCGA.AA.A01F	974	0	Alive	72	Male	T3+T4	T3	N1+N2	N1	M0	M0	3.10648	3.44297	0.0790196	0.143002	-0.704153	32.4667	Low_risk
TCGA.AA.A00R	30	0	Alive	64	Female	T1+T2	T2	N0	N0	M0	M0	3.54987	4.42882	1.14939	0	-0.703945	1	Low_risk
TCGA.AA.3520	731	0	Alive	86	Female	T3+T4	T3	N0	N0	M0	M0	4.40141	4.55486	0.378734	0.269392	-0.703652	24.3667	Low_risk
TCGA.AA.3518	31	0	Alive	81	Female	T3+T4	T3	N0	N0	M0	M0	5.10778	4.79425	0.408603	0.0344975	-0.692494	1.03333	Low_risk
TCGA.AD.6548	650	0	Alive	81	Female	T1+T2	T2	N0	N0	M0	M0	4.35442	4.38676	0.439251	0.081476	-0.68474	21.6667	Low_risk
TCGA.AA.A024	1188	1	Dead	81	Male	T3+T4	T3	N0	N0	M0	M0	3.97834	3.92657	0.212009	0.0313952	-0.676067	39.6	Low_risk
TCGA.AA.3842	1126	0	Alive	51	Male	T1+T2	T2	N1+N2	N1	M0	M0	3.89288	4.38099	0.29678	0.592254	-0.673082	37.5333	Low_risk
TCGA.AA.A00K	549	0	Alive	79	Male	T3+T4	T3	N0	N0	M0	M0	4.16563	4.16394	0.34551	0.0705267	-0.670865	18.3	Low_risk
TCGA.AA.3524	1096	0	Alive	85	Male	T3+T4	T3	N0	N0	M0	M0	6.90923	5.47575	0	0	-0.663835	36.5333	Low_risk
TCGA.AA.A01Q	31	0	Alive	48	Female	T3+T4	T3	N0	N0	M0	M0	4.15882	4.46358	0.853756	0	-0.652836	1.03333	Low_risk
TCGA.AA.3955	638	0	Alive	38	Male	T1+T2	T2	N1+N2	N2	M0	M0	6.23787	5.25897	0.177089	0.101112	-0.648205	21.2667	Low_risk
TCGA.AA.3982	822	0	Alive	75	Male	T3+T4	T3	N1+N2	N1	M0	M0	5.67689	5.01793	0.374622	0.0360461	-0.645411	27.4	Low_risk
TCGA.AA.3561	424	0	Alive	72	Male	T3+T4	T3	N0	N0	M0	M0	6.38816	5.23297	0.054779	0.090176	-0.641895	14.1333	Low_risk
TCGA.CK.4951	2134	1	Dead	79	Female	T3+T4	T3	N0	N0	M0	M0	4.35308	4.30147	0.53824	0	-0.636021	71.1333	Low_risk
TCGA.DM.A288	427	1	Dead	68	Male	T3+T4	T3	N1+N2	N2	M0	M0	3.47676	4.34822	0.97159	0.38637	-0.60058	14.2333	Low_risk
TCGA.AZ.6608	59	1	Dead	55	Female	T1+T2	T2	N1+N2	N1	M0	M0	5.67381	4.70794	0.122076	0.0554733	-0.581476	1.96667	Low_risk
TCGA.AA.3939	395	0	Alive	83	Male	T3+T4	T3	N0	N0	M0	M0	5.57252	4.77431	0.3421	0.0697022	-0.553655	13.1667	Low_risk
TCGA.AA.3555	911	0	Alive	81	Female	T3+T4	T3	N0	N0	M0	M0	5.34016	4.79396	0.549226	0.102322	-0.539716	30.3667	Low_risk
TCGA.AA.3956	1035	0	Alive	65	Male	T3+T4	T3	N0	N0	M0	M0	4.8521	4.34656	0.539233	0.0447438	-0.489269	34.5	Low_risk
TCGA.CK.4952	475	0	Alive	48	Female	T3+T4	T4	N1+N2	N2	M0	M0	4.84077	4.09455	0.342896	0.0177794	-0.453555	15.8333	Low_risk
TCGA.CA.5256	379	0	Alive	54	Female	T3+T4	T3	N0	N0	M0	M0	7.31752	5.32143	0	0.0304067	-0.450298	12.6333	Low_risk
TCGA.CM.6171	427	0	Alive	77	Female	T1+T2	T2	N0	N0	M0	M0	3.31778	3.92919	0.97761	0.372729	-0.440877	14.2333	Low_risk
TCGA.AA.3509	1915	0	Alive	54	Female	T3+T4	T3	N0	N0	M0	M0	6.65438	5.18253	0.318693	0.0958569	-0.430171	63.8333	Low_risk
TCGA.AA.3950	730	0	Alive	79	Female	T3+T4	T3	N0	N0	M0	M0	6.11687	4.58503	0.0366088	0.0405418	-0.424855	24.3333	Low_risk
TCGA.AA.3678	1430	0	Alive	60	Female	T1+T2	T2	N1+N2	N1	M0	M0	5.94896	4.61929	0.262193	0.0263043	-0.410263	47.6667	Low_risk
TCGA.D5.5540	1706	0	Alive	73	Male	T3+T4	T3	N0	N0	M0	M0	7.2897	5.50283	0.109962	0.286999	-0.404284	56.8667	Low_risk
TCGA.AD.A5EK	500	0	Alive	51	Male	T1+T2	T2	N0	N0	M0	M0	4.71722	4.17893	0.328607	0.372729	-0.397026	16.6667	Low_risk
TCGA.AA.3519	276	0	Alive	63	Male	T3+T4	T3	N1+N2	N1	M0	M0	3.63915	3.97907	0.348912	0.95561	-0.381771	9.2	Low_risk
TCGA.AA.A00J	549	0	Alive	80	Male	T3+T4	T4	N1+N2	N1	M0	M0	3.9897	4.48222	1.03379	0.693766	-0.365287	18.3	Low_risk
TCGA.CK.5916	643	1	Dead	71	Female	T1+T2	T1	N0	N0	M0	M0	6.22246	4.57941	0.155879	0	-0.359525	21.4333	Low_risk
TCGA.G4.6588	796	0	Alive	58	Female	T3+T4	T3	N0	N0	M0	M0	4.97843	4.7007	1.11497	0.175684	-0.351283	26.5333	Low_risk
TCGA.DM.A0XF	1162	1	Dead	68	Female	T3+T4	T3	N1+N2	N2	M0	M0	5.56608	4.59128	0.666847	0.0607392	-0.339794	38.7333	Low_risk
TCGA.D5.6923	378	0	Alive	57	Male	T1+T2	T2	N0	N0	M0	M0	5.62379	4.78978	0.925012	0.0152121	-0.339292	12.6	Low_risk
TCGA.CM.5868	518	0	Alive	59	Female	T3+T4	T4	N1+N2	N1	M1	M1	5.69131	4.67059	0.686433	0.0791562	-0.32674	17.2667	Low_risk
TCGA.CK.6747	820	0	Alive	87	Female	T3+T4	T3	N0	N0	M0	M0	6.25394	4.56192	0.169027	0.0281448	-0.324774	27.3333	Low_risk
TCGA.DM.A28E	3648	0	Alive	72	Female	T3+T4	T3	N0	N0	M0	M0	4.70219	4.07677	0.702303	0.0801119	-0.320804	121.6	Low_risk
TCGA.DM.A1D7	405	1	Dead	82	Male	T3+T4	T3	N0	N0	M0	M0	4.95219	4.05611	0.560324	0.0236102	-0.312916	13.5	Low_risk
TCGA.AD.5900	370	0	Alive	67	Male	T1+T2	T2	N0	N0	M0	M0	4.6915	4.12493	0.762987	0.119024	-0.308937	12.3333	Low_risk
TCGA.CA.5796	377	0	Alive	52	Female	T3+T4	T3	N0	N0	M0	M0	5.86684	4.22328	0.109829	0	-0.306005	12.5667	Low_risk
TCGA.AA.3675	1431	0	Alive	84	Male	T3+T4	T3	N0	N0	M0	M0	6.77789	5.08797	0.503959	0.0152121	-0.304822	47.7	Low_risk
TCGA.A6.6782	617	0	Alive	82	Male	T3+T4	T4	N0	N0	M0	M0	4.25107	3.69061	0.633757	0.0451634	-0.303886	20.5667	Low_risk
TCGA.A6.6137	824	0	Alive	55	Male	T3+T4	T3	N1+N2	N1	M0	M0	5.90195	4.44898	0.422879	0	-0.286321	27.4667	Low_risk
TCGA.AA.3831	547	0	Alive	66	Male	T3+T4	T3	N0	N0	M0	M0	6.17445	4.56697	0.28629	0.0790196	-0.285082	18.2333	Low_risk
TCGA.AA.A010	1064	0	Alive	46	Female	T3+T4	T4	N0	N0	M0	M0	4.44504	4.12379	1.05262	0.0926134	-0.280084	35.4667	Low_risk
TCGA.AA.3976	791	0	Alive	70	Male	T1+T2	T2	N1+N2	N1	M0	M0	6.80498	4.75536	0	0.142609	-0.275673	26.3667	Low_risk
TCGA.AY.A8YK	573	0	Alive	44	Male	T3+T4	T3	N1+N2	N2	M1	M1	4.31684	3.97334	0.815166	0.252537	-0.272236	19.1	Low_risk
TCGA.CM.6169	396	0	Alive	67	Male	T3+T4	T3	N0	N0	M0	M0	4.47959	4.02765	0.979294	0.0415234	-0.270399	13.2	Low_risk
TCGA.AA.3972	1551	0	Alive	72	Male	T3+T4	T3	N1+N2	N1	M1	M1	6.68178	4.78451	0.323889	0	-0.257815	51.7	Low_risk
TCGA.AA.A00D	578	0	Alive	70	Male	T1+T2	T2	N0	N0	M0	M0	5.6453	4.07462	0.178747	0.0347792	-0.257344	19.2667	Low_risk
TCGA.AY.6197	652	0	Alive	60	Male	T3+T4	T3	N0	N0	M0	M0	5.46381	4.69451	1.04516	0.114634	-0.252925	21.7333	Low_risk
TCGA.AA.3530	580	0	Alive	80	Male	T1+T2	T2	N0	N0	M0	M0	6.02944	4.58791	0.563744	0.0360461	-0.248019	19.3333	Low_risk
TCGA.A6.3807	1054	0	Alive	53	Female	T3+T4	T3	N1+N2	N2	M0	M0	5.67578	4.02465	0.164014	0	-0.242645	35.1333	Low_risk
TCGA.NH.A6GB	476	0	Alive	71	Female	T3+T4	T3	N1+N2	N2	M0	M0	4.95786	4.05447	0.445197	0.308011	-0.241683	15.8667	Low_risk
TCGA.A6.5666	995	0	Alive	78	Male	T3+T4	T4	N0	N0	M0	M0	6.92932	4.79492	0.213752	0.0211954	-0.222749	33.1667	Low_risk
TCGA.F4.6461	338	1	Dead	41	Female	T3+T4	T4	N1+N2	N2	M0	M0	4.05495	3.47726	0.777535	0	-0.217616	11.2667	Low_risk
TCGA.AA.3819	761	0	Alive	41	Female	T3+T4	T3	N0	N0	M0	M0	6.12817	4.53414	0.439038	0.100036	-0.214309	25.3667	Low_risk
TCGA.A6.5665	671	0	Alive	84	Female	T3+T4	T3	N0	N0	M0	M0	6.40352	4.96314	0.572696	0.301002	-0.214086	22.3667	Low_risk
TCGA.AA.3980	242	0	Alive	89	Female	T1+T2	T2	N0	N0	M0	M0	6.47474	4.58062	0.343692	0	-0.210118	8.06667	Low_risk
TCGA.DM.A1HB	4126	0	Alive	75	Male	T3+T4	T3	N1+N2	N1	M0	M0	5.74095	4.52147	0.659468	0.190425	-0.202673	137.533	Low_risk
TCGA.CK.4950	2599	0	Alive	68	Female	T3+T4	T3	N1+N2	N1	M0	M0	5.41664	3.84651	0.205393	0.0402612	-0.199134	86.6333	Low_risk
TCGA.AA.3692	1095	1	Dead	47	Female	T3+T4	T3	N1+N2	N2	M1	M1	6.89194	4.87509	0.410558	0.0261627	-0.195321	36.5	Low_risk
TCGA.DM.A282	4233	0	Alive	60	Female	T3+T4	T3	N0	N0	M0	M0	5.18267	4.04508	0.476434	0.219215	-0.192156	141.1	Low_risk
TCGA.A6.A567	1881	1	Dead	56	Male	T3+T4	T3	N1+N2	N1	M1	M1	5.77014	4.55168	0.790105	0.105678	-0.191763	62.7	Low_risk
TCGA.AA.3526	580	0	Alive	57	Male	T1+T2	T2	N0	N0	M0	M0	7.76268	5.40537	0.325271	0.129085	-0.190767	19.3333	Low_risk
TCGA.CM.6161	457	0	Alive	36	Female	T1+T2	T2	N0	N0	M0	M0	6.88989	5.05756	0.464773	0.221939	-0.188222	15.2333	Low_risk
TCGA.AA.3869	822	1	Dead	76	Male	T3+T4	T4	N1+N2	N2	M1	M1	6.77051	4.78272	0.164529	0.264596	-0.186605	27.4	Low_risk
TCGA.G4.6303	2003	1	Dead	54	Female	T3+T4	T3	N1+N2	N1	M1	M1	6.35759	4.64104	0.582556	0.0328061	-0.169292	66.7667	Low_risk
TCGA.CM.6674	394	0	Alive	39	Male	T3+T4	T3	N0	N0	M0	M0	6.58932	4.57014	0.327227	0.0213376	-0.16805	13.1333	Low_risk
TCGA.AA.3851	1006	0	Alive	74	Male	T3+T4	T3	N0	N0	M0	M0	6.95102	4.75179	0.269991	0.0326651	-0.167833	33.5333	Low_risk
TCGA.G4.6628	2424	0	Alive	78	Male	T1+T2	T2	N0	N0	M0	M0	6.78601	4.93578	0.685357	0	-0.160746	80.8	Low_risk
TCGA.CK.4947	534	0	Alive	46	Female	T3+T4	T4	N1+N2	N1	M0	M0	6.68144	4.69802	0.364684	0.0989585	-0.158792	17.8	Low_risk
TCGA.CM.6164	883	0	Alive	46	Female	T3+T4	T3	N0	N0	M0	M0	6.04623	4.48753	0.613437	0.0739573	-0.157758	29.4333	Low_risk
TCGA.AA.3973	397	0	Alive	69	Male	T3+T4	T4	N1+N2	N1	M1	M1	6.12011	4.39191	0.516116	0	-0.154968	13.2333	Low_risk
TCGA.AD.6963	834	0	Alive	58	Male	T3+T4	T3	N0	N0	M0	M0	5.48642	4.14616	0.54201	0.148739	-0.153536	27.8	Low_risk
TCGA.CK.5913	1561	0	Alive	58	Female	T3+T4	T3	N0	N0	M0	M0	6.77378	4.60855	0.27035	0.0343566	-0.148592	52.0333	Low_risk
TCGA.CK.6751	518	0	Alive	88	Female	T1+T2	T2	N0	N0	M0	M0	6.69525	4.57223	0.282025	0.0536674	-0.141795	17.2667	Low_risk
TCGA.AA.3655	1856	0	Alive	68	Male	T3+T4	T3	N0	N0	M0	M0	6.61699	4.46727	0.262553	0.0199154	-0.133793	61.8667	Low_risk
TCGA.D5.6898	229	0	Alive	51	Female	T1+T2	T2	N0	N0	M0	M0	6.03427	4.67676	0.971663	0.0335111	-0.132455	7.63333	Low_risk
TCGA.AZ.4308	3324	0	Alive	47	Female	T3+T4	T3	N1+N2	N1	M0	M0	6.06125	4.17981	0.222063	0.127501	-0.130229	110.8	Low_risk
TCGA.AA.3522	1127	0	Alive	67	Male	T3+T4	T3	N0	N0	M0	M0	6.65057	4.55853	0.180657	0.199374	-0.129848	37.5667	Low_risk
TCGA.DM.A1D9	4270	0	Alive	67	Female	T3+T4	T3	N0	N0	M0	M0	6.17772	4.32944	0.347892	0.107688	-0.128899	142.333	Low_risk
TCGA.AA.3673	1522	0	Alive	53	Female	T3+T4	T3	N0	N0	M0	M0	7.00762	4.6771	0.190931	0.0825664	-0.124098	50.7333	Low_risk
TCGA.AA.3975	1036	0	Alive	80	Male	T1+T2	T2	N0	N0	M0	M0	5.24245	3.77267	0.375512	0.13014	-0.112092	34.5333	Low_risk
TCGA.CM.6675	397	0	Alive	35	Male	T3+T4	T3	N1+N2	N2	M1	M1	6.05323	4.51214	0.773152	0.0607392	-0.110729	13.2333	Low_risk
TCGA.AZ.4682	680	1	Dead	61	Male	T3+T4	T3	N0	N0	M1	M1	6.62844	4.4276	0.1153	0.175557	-0.105776	22.6667	Low_risk
TCGA.AA.3511	212	0	Alive	64	Male	T3+T4	T4	N0	N0	M0	M0	4.58801	3.51906	0.569005	0.154583	-0.0970508	7.06667	Low_risk
TCGA.AA.A02J	153	1	Dead	70	Female	T3+T4	T3	N0	N0	M1	M1	6.64785	4.50008	0.267716	0.154842	-0.0849483	5.1	Low_risk
TCGA.AA.A01I	943	0	Alive	76	Male	T1+T2	T2	N0	N0	M0	M0	5.76508	4.36712	0.595026	0.342327	-0.082127	31.4333	Low_risk
TCGA.AA.3977	761	0	Alive	65	Male	T1+T2	T2	N0	N0	M0	M0	7.20425	5.14557	0.763497	0.0727232	-0.0799556	25.3667	Low_risk
TCGA.D5.6530	621	0	Alive	53	Male	T1+T2	T2	N0	N0	M0	M0	5.67754	4.0966	0.673104	0	-0.0788406	20.7	Low_risk
TCGA.G4.6304	1631	0	Alive	66	Female	T3+T4	T4	N0	N0	M0	M0	6.94145	4.9853	0.840201	0	-0.0779155	54.3667	Low_risk
TCGA.A6.6140	734	0	Alive	62	Male	T3+T4	T3	N0	N0	M0	M0	6.5569	4.58171	0.520045	0.146916	-0.0578874	24.4667	Low_risk
TCGA.F4.6809	403	1	Dead	52	Female	T3+T4	T3	N1+N2	N1	M1	M1	5.49187	4.2278	0.925316	0.132379	-0.0493301	13.4333	Low_risk
TCGA.A6.5661	1020	0	Alive	80	Female	T3+T4	T3	N0	N0	M0	M0	5.16927	4.86611	0.491186	1.61018	-0.0471713	34	Low_risk
TCGA.AD.6965	805	0	Alive	62	Male	T3+T4	T4	N1+N2	N2	M0	M0	6.66109	4.71866	0.513289	0.285816	-0.0423376	26.8333	Low_risk
TCGA.AA.3510	1946	0	Alive	70	Male	T3+T4	T3	N0	N0	M0	M0	6.95468	4.5328	0.231678	0.107554	-0.041526	64.8667	Low_risk
TCGA.A6.6653	742	0	Alive	82	Male	T1+T2	T2	N0	N0	M0	M0	6.03382	4.32392	0.342555	0.44074	-0.0385297	24.7333	Low_risk
TCGA.AA.3492	92	1	Dead	90	Female	T3+T4	T3	N0	N0	M0	M0	6.79655	5.41649	0.25882	1.32251	-0.0375048	3.06667	Low_risk
TCGA.AA.A017	457	0	Alive	57	Female	T3+T4	T3	N0	N0	M0	M0	5.75592	3.97058	0.501414	0.0545012	-0.0371246	15.2333	Low_risk
TCGA.D5.6539	380	0	Alive	45	Female	T3+T4	T3	N0	N0	M0	M0	5.49156	4.08289	0.550999	0.36087	-0.0317204	12.6667	Low_risk
TCGA.AA.3542	395	0	Alive	69	Male	T3+T4	T3	N1+N2	N2	M0	M0	7.11228	4.39407	0.0333701	0.0370307	-0.0298725	13.1667	Low_risk
TCGA.CM.6677	337	0	Alive	75	Female	T3+T4	T3	N0	N0	M0	M0	6.15437	4.22098	0.593784	0	-0.0281054	11.2333	Low_risk
TCGA.AA.3713	579	0	Alive	68	Male	T3+T4	T3	N0	N0	M0	M0	6.20764	4.58153	0.966873	0.0485152	-0.0278711	19.3	Low_risk
TCGA.AA.A02Y	1216	0	Alive	73	Male	T1+T2	T2	N0	N0	M0	M0	5.62527	4.204	0.09815	0.867976	-0.0267249	40.5333	Low_risk
TCGA.DM.A0X9	3641	0	Alive	71	Female	T3+T4	T3	N0	N0	M0	M0	6.63642	4.48129	0.358959	0.210264	-0.0210178	121.367	Low_risk
TCGA.A6.2675	1321	0	Alive	78	Male	T3+T4	T3	N0	N0	M0	M0	5.99549	4.236	0.771209	0	-0.0142678	44.0333	Low_risk
TCGA.D5.6920	377	0	Alive	77	Female	T3+T4	T3	N0	N0	M0	M0	5.98723	4.36899	0.90327	0.0447438	-0.0140673	12.5667	Low_risk
TCGA.AA.3968	669	0	Alive	55	Female	T1+T2	T2	N0	N0	M0	M0	6.40405	4.35259	0.564037	0.0680516	-0.0031577	22.3	Low_risk
TCGA.AA.3525	245	0	Alive	90	Male	T3+T4	T3	N1+N2	N1	M0	M0	6.21854	4.54784	0.418784	0.598937	-0.00213512	8.16667	Low_risk
TCGA.F4.6805	1047	0	Alive	58	Female	T3+T4	T3	N0	N0	M0	M0	6.66108	4.44499	0.552377	0.0247452	0.00628059	34.9	Low_risk
TCGA.CA.6717	388	0	Alive	57	Male	T3+T4	T3	N0	N0	M0	M0	7.04485	4.8003	0.661294	0.0852887	0.0105596	12.9333	Low_risk
TCGA.AA.3679	457	0	Alive	59	Male	T3+T4	T3	N1+N2	N2	M1	M1	7.27014	4.55678	0.18916	0.0870554	0.0170971	15.2333	Low_risk
TCGA.AY.5543	1004	0	Alive	65	Female	T3+T4	T3	N1+N2	N1	M1	M1	7.13277	4.34899	0.0578315	0.0641931	0.0194814	33.4667	Low_risk
TCGA.AA.A00Z	669	0	Alive	70	Male	T3+T4	T3	N0	N0	M0	M0	6.10558	4.27296	0.688315	0.133564	0.0214391	22.3	Low_risk
TCGA.A6.6781	598	0	Alive	43	Male	T3+T4	T4	N1+N2	N1	M0	M0	5.62001	4.05032	0.691623	0.245009	0.0323315	19.9333	Low_risk
TCGA.QG.A5Z2	952	0	Alive	61	Male	T1+T2	T2	N0	N0	M0	M0	5.66154	4.64241	1.67301	0.0143553	0.0391016	31.7333	Low_risk
TCGA.G4.6586	1089	0	Alive	73	Female	T3+T4	T3	N0	N0	M0	M0	6.98874	4.51489	0.454702	0.0486547	0.0416344	36.3	Low_risk
TCGA.DM.A1D4	2821	1	Dead	80	Male	T3+T4	T3	N0	N0	M0	M0	6.21346	3.9342	0.359858	0	0.0425056	94.0333	Low_risk
TCGA.AA.A02R	670	1	Dead	84	Female	T3+T4	T3	N0	N0	M0	M0	7.19656	5.08533	1.08263	0	0.0440022	22.3333	Low_risk
TCGA.AA.3833	485	0	Alive	63	Female	T3+T4	T3	N0	N0	M0	M0	6.54433	4.1077	0.359971	0	0.0554218	16.1667	Low_risk
TCGA.G4.6317	1095	0	Alive	51	Female	T3+T4	T3	N1+N2	N2	M0	M0	7.32639	4.78723	0.643856	0	0.0614608	36.5	Low_risk
TCGA.AY.6386	542	0	Alive	66	Female	T3+T4	T3	N1+N2	N1	M0	M0	7.33104	4.38457	0.12618	0	0.0627222	18.0667	Low_risk
TCGA.D5.6931	365	0	Alive	77	Male	T3+T4	T4	N1+N2	N2	M0	M0	6.48647	4.37816	0.756853	0.0404015	0.0734282	12.1667	High_risk
TCGA.QL.A97D	666	0	Alive	84	Female	T1+T2	T2	N0	N0	M0	M0	6.57951	4.15099	0.445515	0.0160684	0.084237	22.2	High_risk
TCGA.A6.3810	1111	0	Alive	62	Male	T3+T4	T3	N0	N0	M0	M0	5.51426	3.73983	0.596172	0.163112	0.0864364	37.0333	High_risk
TCGA.DM.A28F	1094	1	Dead	73	Male	T3+T4	T3	N1+N2	N1	M0	M0	6.53672	4.06377	0.321928	0.0652966	0.0864539	36.4667	High_risk
TCGA.D5.5541	1701	0	Alive	63	Male	T3+T4	T3	N1+N2	N1	M0	M0	6.85081	4.46654	0.652968	0.0154976	0.0886239	56.7	High_risk
TCGA.AZ.5407	2683	0	Alive	51	Female	T1+T2	T1	N0	N0	M0	M0	7.50189	4.51501	0.249385	0	0.0970886	89.4333	High_risk
TCGA.CK.5914	669	0	Alive	81	Male	T3+T4	T3	N1+N2	N1	M0	M0	6.87688	4.51388	0.494569	0.237931	0.0996247	22.3	High_risk
TCGA.AA.3502	1065	0	Alive	73	Male	T1+T2	T2	N0	N0	M0	M0	7.033	4.39333	0.383718	0.0791562	0.100627	35.5	High_risk
TCGA.D5.6932	346	0	Alive	69	Male	T3+T4	T3	N0	N0	M0	M0	6.43728	4.12425	0.449112	0.135798	0.103939	11.5333	High_risk
TCGA.AA.3544	426	0	Alive	68	Male	T1+T2	T2	N0	N0	M0	M0	7.10649	4.2374	0.154842	0.0709388	0.108414	14.2	High_risk
TCGA.CM.4746	1126	0	Alive	61	Male	T1+T2	T2	N0	N0	M0	M0	6.93307	4.01224	0.0816123	0.0308304	0.124493	37.5333	High_risk
TCGA.A6.5659	926	0	Alive	82	Male	T1+T2	T2	N0	N0	M0	M0	7.41452	4.67232	0.263275	0.332851	0.130058	30.8667	High_risk
TCGA.D5.6924	435	0	Alive	68	Male	T3+T4	T3	N0	N0	M0	M0	5.4125	4.10824	1.09667	0.334568	0.134874	14.5	High_risk
TCGA.F4.6806	1260	0	Alive	59	Female	T1+T2	T2	N0	N0	M0	M0	6.88172	4.538	0.67437	0.183709	0.137707	42	High_risk
TCGA.CM.6166	669	0	Alive	48	Female	T1+T2	T2	N0	N0	M0	M0	6.35849	4.20946	0.801241	0.072586	0.149866	22.3	High_risk
TCGA.NH.A8F7	543	0	Alive	53	Female	T3+T4	T3	N0	N0	M0	M0	5.20565	4.22026	1.31046	0.460376	0.149941	18.1	High_risk
TCGA.D5.6540	491	0	Alive	66	Male	T1+T2	T2	N0	N0	M0	M0	6.43329	4.44845	1.06605	0.0579701	0.15013	16.3667	High_risk
TCGA.AD.6889	2532	1	Dead	76	Male	T3+T4	T3	N0	N0	M0	M0	5.84815	4.44811	1.11882	0.45249	0.151599	84.4	High_risk
TCGA.AZ.5403	1910	1	Dead	43	Male	T3+T4	T3	N0	N0	M0	M0	7.17827	4.388	0.357496	0.148869	0.164934	63.6667	High_risk
TCGA.A6.2674	1331	0	Alive	71	Male	T3+T4	T3	N1+N2	N2	M1	M1	5.90709	3.67034	0.575312	0	0.166967	44.3667	High_risk
TCGA.CM.6676	337	0	Alive	82	Male	T1+T2	T2	N0	N0	M0	M0	6.62002	4.27348	0.80091	0	0.167681	11.2333	High_risk
TCGA.AZ.6605	159	1	Dead	77	Male	T3+T4	T4	N1+N2	N1	M0	M0	6.67862	4.16894	0.623773	0.0166389	0.175306	5.3	High_risk
TCGA.D5.6535	460	0	Alive	80	Female	T3+T4	T3	N1+N2	N1	M0	M0	6.05659	3.78038	0.511772	0.109561	0.175793	15.3333	High_risk
TCGA.AU.3779	441	0	Alive	80	Female	T3+T4	T3	N0	N0	M0	M0	5.92278	4.01613	0.711054	0.314986	0.17687	14.7	High_risk
TCGA.AA.3494	31	0	Alive	55	Male	T3+T4	T3	N0	N0	M1	M1	6.84467	4.76211	0.893052	0.381837	0.178634	1.03333	High_risk
TCGA.G4.6299	2268	0	Alive	69	Male	T3+T4	T3	N1+N2	N2	M0	M0	6.03041	3.74307	0.56179	0.0575542	0.185436	75.6	High_risk
TCGA.AA.3681	182	0	Alive	77	Female	T3+T4	T3	N1+N2	N1	M0	M0	5.822	3.91802	0.388796	0.614474	0.189293	6.06667	High_risk
TCGA.AA.3867	731	0	Alive	74	Male	T3+T4	T3	N1+N2	N2	M1	M1	7.31333	4.23798	0.298658	0	0.198744	24.3667	High_risk
TCGA.A6.3808	1014	0	Alive	73	Male	T3+T4	T3	N0	N0	M0	M0	7.47689	4.69471	0.28404	0.478092	0.203935	33.8	High_risk
TCGA.A6.6141	255	0	Alive	31	Male	T3+T4	T3	N0	N0	M0	M0	6.63145	3.97787	0.498047	0.0187766	0.208796	8.5	High_risk
TCGA.A6.2681	1387	0	Alive	73	Female	T3+T4	T3	N0	N0	M0	M0	6.903	4.1458	0.339594	0.18409	0.210565	46.2333	High_risk
TCGA.NH.A50T	553	0	Alive	68	Female	T3+T4	T3	N0	N0	M0	M0	7.74765	4.80794	0.528771	0.19333	0.2109	18.4333	High_risk
TCGA.4T.AA8H	385	0	Alive	42	Female	T3+T4	T3	N0	N0	M0	M0	7.0371	4.27525	0.60521	0	0.216439	12.8333	High_risk
TCGA.CM.4744	609	0	Alive	69	Male	T1+T2	T2	N0	N0	M0	M0	7.1976	4.30921	0.107956	0.409472	0.216954	20.3	High_risk
TCGA.AY.A69D	543	0	Alive	55	Female	T3+T4	T3	N0	N0	M0	M0	8.07797	4.88355	0.56881	0.0268709	0.221971	18.1	High_risk
TCGA.DM.A1D6	570	1	Dead	88	Male	T3+T4	T3	N0	N0	M0	M0	6.73746	4.37885	0.761115	0.218471	0.222032	19	High_risk
TCGA.AA.3870	912	0	Alive	71	Female	T3+T4	T3	N1+N2	N2	M1	M1	6.32199	3.44651	0.0603241	0.0668125	0.23026	30.4	High_risk
TCGA.A6.6648	766	0	Alive	56	Male	T3+T4	T3	N0	N0	M1	M1	7.23855	4.49857	0.757877	0.0335111	0.238265	25.5333	High_risk
TCGA.AA.3697	2587	0	Alive	77	Male	T3+T4	T3	N0	N0	M0	M0	6.80224	4.02612	0.447949	0.090447	0.245288	86.2333	High_risk
TCGA.G4.6323	419	0	Alive	50	Male	T1+T2	T1	N0	N0	M0	M0	6.82467	4.33927	0.754374	0.170053	0.246361	13.9667	High_risk
TCGA.DM.A28K	2988	0	Alive	75	Male	T3+T4	T3	N0	N0	M0	M0	6.70055	4.00014	0.572308	0.0335111	0.253512	99.6	High_risk
TCGA.CM.6680	366	0	Alive	78	Female	T3+T4	T3	N1+N2	N2	M0	M0	7.18708	4.284	0.594262	0.0184917	0.260576	12.2	High_risk
TCGA.AZ.6600	368	1	Dead	64	Male	T3+T4	T4	N1+N2	N1	M1	M1	5.4973	3.86643	0.399335	0.98943	0.271079	12.2667	High_risk
TCGA.D5.6927	287	0	Alive	34	Male	T3+T4	T3	N0	N0	M0	M0	6.54462	4.57681	1.2302	0.285461	0.274588	9.56667	High_risk
TCGA.DM.A28M	2895	0	Alive	63	Male	T3+T4	T3	N0	N0	M0	M0	7.18539	4.43535	0.45038	0.408494	0.283543	96.5	High_risk
TCGA.AA.3680	335	1	Dead	67	Female	T3+T4	T4	N1+N2	N2	M1	M1	7.07469	4.13385	0.396927	0.173767	0.286924	11.1667	High_risk
TCGA.AA.A01C	457	0	Alive	75	Male	T1+T2	T2	N1+N2	N1	M0	M0	7.28291	4.54142	0.871765	0.0683269	0.28869	15.2333	High_risk
TCGA.4N.A93T	146	0	Alive	67	Male	T3+T4	T4	N1+N2	N1	M0	M0	6.5051	4.25709	1.15614	0.0282862	0.291643	4.86667	High_risk
TCGA.AZ.4684	1977	0	Alive	49	Male	T3+T4	T3	N1+N2	N2	M1	M1	7.11255	3.98056	0.18574	0.177471	0.294288	65.9	High_risk
TCGA.G4.6295	254	0	Alive	70	Female	T3+T4	T3	N0	N0	M0	M0	8.11404	4.71942	0.519743	0.0221902	0.294429	8.46667	High_risk
TCGA.AA.A01V	31	0	Alive	59	Male	T1+T2	T2	N0	N0	M0	M0	7.15727	4.36356	0.683652	0.171591	0.30778	1.03333	High_risk
TCGA.F4.6569	1087	0	Alive	60	Male	T1+T2	T2	N0	N0	M0	M0	7.05207	4.05325	0.482125	0.0792928	0.316232	36.2333	High_risk
TCGA.AA.A02E	90	1	Dead	82	Female	T3+T4	T3	N1+N2	N1	M1	M1	7.06149	4.07056	0.509138	0.073409	0.318602	3	High_risk
TCGA.A6.A565	494	1	Dead	34	Female	T3+T4	T3	N1+N2	N2	M0	M0	5.23805	3.73297	1.51359	0.0455828	0.318695	16.4667	High_risk
TCGA.AA.3534	882	0	Alive	78	Female	T3+T4	T3	N0	N0	M0	M0	6.67374	4.14475	0.942834	0.0394192	0.320147	29.4	High_risk
TCGA.CM.4743	701	0	Alive	69	Male	T3+T4	T3	N0	N0	M0	M0	6.91621	4.08433	0.561399	0.163628	0.324243	23.3667	High_risk
TCGA.D5.6537	146	1	Dead	64	Male	T3+T4	T3	N1+N2	N1	M0	M0	7.69192	4.68456	0.420294	0.487178	0.331208	4.86667	High_risk
TCGA.CM.5349	915	0	Alive	68	Female	T3+T4	T3	N0	N0	M0	M0	6.72632	4.07612	0.790855	0.0943712	0.33306	30.5	High_risk
TCGA.AA.3662	184	0	Alive	80	Female	T3+T4	T4	N1+N2	N2	M1	M1	6.20879	3.71298	0.678342	0.139731	0.333176	6.13333	High_risk
TCGA.AA.3548	1034	0	Alive	71	Female	T3+T4	T3	N1+N2	N2	M0	M0	7.32833	4.06544	0.22231	0.187514	0.335267	34.4667	High_risk
TCGA.AA.3549	639	0	Alive	69	Male	T1+T2	T2	N0	N0	M0	M0	7.43264	4.0692	0.109427	0.232661	0.338802	21.3	High_risk
TCGA.D5.6538	521	0	Alive	79	Female	T3+T4	T3	N1+N2	N2	M0	M0	6.69491	3.87921	0.528771	0.144569	0.340064	17.3667	High_risk
TCGA.D5.5539	596	0	Alive	60	Male	T3+T4	T3	N1+N2	N1	M0	M0	7.09209	3.90827	0.344601	0.0676387	0.342786	19.8667	High_risk
TCGA.AA.3514	31	0	Alive	81	Female	T1+T2	T2	N0	N0	M0	M0	7.25283	3.89749	0.276913	0	0.343315	1.03333	High_risk
TCGA.AA.3531	1035	0	Alive	75	Female	T3+T4	T3	N0	N0	M0	M0	7.23761	4.452	1.00295	0	0.344055	34.5	High_risk
TCGA.CM.5863	457	0	Alive	60	Female	T3+T4	T3	N1+N2	N1	M0	M0	6.42828	3.66856	0.42191	0.22367	0.355124	15.2333	High_risk
TCGA.AA.A01T	1005	0	Alive	63	Female	T3+T4	T3	N1+N2	N1	M0	M0	6.68356	3.6755	0.329525	0.130931	0.355646	33.5	High_risk
TCGA.A6.5662	718	0	Alive	46	Male	T3+T4	T3	N1+N2	N2	M1	M1	6.71332	3.97799	0.354791	0.475707	0.360241	23.9333	High_risk
TCGA.AA.3660	2375	0	Alive	51	Female	T3+T4	T3	N0	N0	M0	M0	7.46128	4.13314	0.404031	0.0721744	0.366516	79.1667	High_risk
TCGA.CM.6679	306	0	Alive	58	Male	T3+T4	T3	N0	N0	M0	M0	6.93853	4.25666	0.97284	0.0729976	0.369213	10.2	High_risk
TCGA.G4.6315	1883	0	Alive	66	Male	T3+T4	T3	N1+N2	N1	M1	M1	7.02388	4.4289	0.98324	0.224164	0.372917	62.7667	High_risk
TCGA.G4.6293	4051	0	Alive	49	Female	T3+T4	T3	N1+N2	N1	M0	M0	7.3776	4.29838	0.52677	0.243182	0.374506	135.033	High_risk
TCGA.AD.6895	763	0	Alive	84	Male	T3+T4	T3	N1+N2	N1	M0	M0	4.41292	4.00609	2.67615	0.0216219	0.377237	25.4333	High_risk
TCGA.G4.6314	1093	0	Alive	76	Female	T3+T4	T3	N1+N2	N2	M1	M1	6.85705	4.21404	0.930321	0.143393	0.377492	36.4333	High_risk
TCGA.WS.AB45	2130	0	Alive	52	Female	T3+T4	T3	N0	N0	M0	M0	5.72446	3.57078	1.09065	0.0350608	0.377743	71	High_risk
TCGA.G4.6297	2506	0	Alive	55	Female	T3+T4	T3	N1+N2	N2	M1	M1	6.25057	3.91178	0.797345	0.354114	0.378165	83.5333	High_risk
TCGA.AA.A02W	1247	0	Alive	73	Female	T1+T2	T2	N0	N0	M0	M0	6.23821	4.75899	2.16688	0.0943712	0.380638	41.5667	High_risk
TCGA.A6.2680	1068	0	Alive	72	Female	T3+T4	T3	N0	N0	M0	M0	6.90791	3.94376	0.444667	0.249385	0.381068	35.6	High_risk
TCGA.AA.3877	943	0	Alive	83	Female	T1+T2	T1	N0	N0	M0	M0	7.1608	4.80582	0.360196	1.23707	0.385802	31.4333	High_risk
TCGA.F4.6463	1087	0	Alive	51	Male	T3+T4	T3	N0	N0	M0	M0	7.02175	4.13803	0.786178	0.0984196	0.391168	36.2333	High_risk
TCGA.AA.3496	31	0	Alive	83	Female	T3+T4	T3	N0	N0	M0	M0	7.57428	4.34322	0.724563	0	0.391704	1.03333	High_risk
TCGA.AZ.6606	357	1	Dead	81	Male	T3+T4	T4	N1+N2	N2	M1	M1	7.39262	4.39996	0.570463	0.376402	0.398343	11.9	High_risk
TCGA.DM.A1DB	1348	1	Dead	68	Male	T3+T4	T3	N0	N0	M0	M0	6.99487	4.67275	1.60136	0.057277	0.416804	44.9333	High_risk
TCGA.G4.6322	792	0	Alive	65	Male	T3+T4	T3	N1+N2	N1	M0	M0	6.10853	4.17315	1.61447	0.0915306	0.418687	26.4	High_risk
TCGA.NH.A50V	588	0	Alive	69	Male	T3+T4	T3	N1+N2	N2	M0	M0	6.75843	3.85196	0.787014	0.0133551	0.421712	19.6	High_risk
TCGA.AA.A01D	334	1	Dead	47	Female	T3+T4	T3	N1+N2	N2	M0	M0	7.0058	4.32701	0.38648	0.831877	0.42806	11.1333	High_risk
TCGA.AZ.6599	206	1	Dead	72	Male	T1+T2	T2	N0	N0	M0	M0	6.96394	3.7668	0.549521	0	0.428431	6.86667	High_risk
TCGA.G4.6310	1935	0	Alive	69	Male	T3+T4	T3	N1+N2	N1	M0	M0	6.86144	4.00883	0.775767	0.182819	0.437346	64.5	High_risk
TCGA.AA.3848	306	1	Dead	82	Female	T3+T4	T3	N1+N2	N2	M0	M0	7.42281	4.03393	0.4336	0.134089	0.441169	10.2	High_risk
TCGA.G4.6294	858	1	Dead	75	Male	T3+T4	T3	N1+N2	N1	M1	M1	6.46216	4.11594	1.25387	0.161436	0.44127	28.6	High_risk
TCGA.A6.2671	1331	1	Dead	85	Male	T3+T4	T3	N1+N2	N2	M1	M1	7.81451	4.312	0.480782	0.143524	0.442092	44.3667	High_risk
TCGA.CM.4750	244	0	Alive	34	Female	T1+T2	T1	N1+N2	N1	M0	M0	7.89042	4.10753	0.23217	0.090447	0.449364	8.13333	High_risk
TCGA.AA.A02F	1216	0	Alive	68	Female	T3+T4	T3	N1+N2	N1	M1	M1	8.14103	4.38144	0.41792	0.065848	0.450324	40.5333	High_risk
TCGA.AD.6890	746	0	Alive	65	Male	T1+T2	T1	N0	N0	M0	M0	7.9224	4.51956	0.807272	0.0243197	0.45052	24.8667	High_risk
TCGA.F4.6807	1309	0	Alive	51	Female	T3+T4	T3	N1+N2	N2	M0	M0	6.96656	3.91205	0.751378	0.0585243	0.458619	43.6333	High_risk
TCGA.AA.3841	1124	0	Alive	66	Male	T3+T4	T3	N0	N0	M0	M0	7.4943	3.82315	0.291014	0	0.45941	37.4667	High_risk
TCGA.AA.3994	822	0	Alive	69	Male	T3+T4	T3	N1+N2	N1	M0	M0	7.41064	4.42259	0.38659	0.729879	0.461801	27.4	High_risk
TCGA.D5.6929	408	0	Alive	49	Female	T3+T4	T3	N1+N2	N1	M1	M1	6.49317	4.23472	1.1111	0.481919	0.463163	13.6	High_risk
TCGA.CA.6719	435	0	Alive	77	Male	T3+T4	T3	N0	N0	M0	M0	7.11847	4.35351	1.19289	0.0802483	0.464085	14.5	High_risk
TCGA.F4.6704	47	0	Alive	60	Male	T3+T4	T3	N1+N2	N2	M0	M0	7.60302	3.97784	0.422879	0	0.466139	1.56667	High_risk
TCGA.A6.4105	442	1	Dead	79	Male	T3+T4	T3	N0	N0	M0	M0	6.85407	4.11448	0.448372	0.715806	0.466908	14.7333	High_risk
TCGA.QG.A5YV	1301	0	Alive	64	Female	T3+T4	T4	N1+N2	N1	M0	M0	7.91062	4.34842	0.462785	0.19862	0.467864	43.3667	High_risk
TCGA.NH.A50U	334	1	Dead	42	Male	T3+T4	T4	N0	N0	M1	M1	7.03035	4.22774	1.03872	0.162855	0.473355	11.1333	High_risk
TCGA.A6.5664	672	0	Alive	80	Male	T3+T4	T4	N1+N2	N2	M0	M0	6.4898	3.74952	0.611928	0.39835	0.47736	22.4	High_risk
TCGA.AA.A01P	1158	1	Dead	80	Female	T3+T4	T3	N1+N2	N1	M0	M0	6.68124	3.63167	0.69207	0.0278618	0.477831	38.6	High_risk
TCGA.NH.A5IV	588	0	Alive	90	Female	T3+T4	T3	N0	N0	M0	M0	7.51935	4.87616	1.64122	0.0311128	0.478421	19.6	High_risk
TCGA.QG.A5YW	896	0	Alive	55	Female	T3+T4	T3	N1+N2	N2	M0	M0	7.03155	4.26707	1.26861	0	0.478839	29.8667	High_risk
TCGA.AY.A54L	525	0	Alive	74	Female	T1+T2	T2	N0	N0	M0	M0	7.45005	4.38598	0.365916	0.723515	0.481525	17.5	High_risk
TCGA.A6.5667	887	0	Alive	40	Female	T3+T4	T3	N1+N2	N1	M0	M0	7.36601	4.28159	1.01927	0.0187766	0.482649	29.5667	High_risk
TCGA.AA.A00Q	1278	0	Alive	66	Female	T3+T4	T4	N1+N2	N1	M0	M0	8.14444	4.45348	0.540424	0.126709	0.487449	42.6	High_risk
TCGA.A6.2684	1127	0	Alive	75	Female	T1+T2	T2	N0	N0	M0	M0	7.50697	3.8464	0.421802	0	0.502792	37.5667	High_risk
TCGA.D5.6926	275	0	Alive	65	Male	T3+T4	T4	N1+N2	N1	M0	M0	6.39198	4.47367	2.06953	0.0402612	0.511057	9.16667	High_risk
TCGA.A6.A566	758	1	Dead	55	Female	T3+T4	T4	N1+N2	N1	M0	M0	6.47532	3.71588	0.980464	0.0915306	0.511553	25.2667	High_risk
TCGA.AZ.6598	1503	1	Dead	77	Female	T3+T4	T3	N0	N0	M0	M0	7.60702	3.82076	0.247441	0.108223	0.520989	50.1	High_risk
TCGA.AA.3488	153	1	Dead	58	Male	T3+T4	T3	N1+N2	N2	M1	M1	7.94216	3.94953	0.146134	0.130667	0.526961	5.1	High_risk
TCGA.A6.A5ZU	293	0	Alive	59	Male	T3+T4	T3	N1+N2	N1	M0	M0	6.09541	3.11051	0.4246	0.204266	0.528527	9.76667	High_risk
TCGA.G4.6302	2047	1	Dead	90	Female	T3+T4	T3	N0	N0	M0	M0	6.25176	3.83045	1.45006	0	0.533548	68.2333	High_risk
TCGA.A6.6649	735	0	Alive	66	Male	T3+T4	T3	N1+N2	N1	M0	M0	6.98618	3.8417	0.57599	0.342555	0.544901	24.5	High_risk
TCGA.CM.6678	335	0	Alive	63	Female	T3+T4	T4	N1+N2	N1	M1	M1	7.16147	3.93534	0.569394	0.343465	0.548638	11.1667	High_risk
TCGA.D5.6529	614	0	Alive	69	Male	T3+T4	T3	N0	N0	M0	M0	7.61717	3.89993	0.452595	0.068602	0.548742	20.4667	High_risk
TCGA.G4.6320	804	0	Alive	73	Male	T3+T4	T3	N1+N2	N1	M0	M0	7.28734	3.83208	0.698396	0.0201999	0.559946	26.8	High_risk
TCGA.AZ.6607	97	1	Dead	69	Male	T3+T4	T4	N1+N2	N2	M1	M1	7.17999	3.47998	0.368154	0	0.567195	3.23333	High_risk
TCGA.F4.6703	1456	0	Alive	64	Male	T3+T4	T3	N0	N0	M0	M0	6.34335	3.32235	0.735869	0.0760117	0.567638	48.5333	High_risk
TCGA.AA.3667	426	0	Alive	36	Female	T1+T2	T2	N0	N0	M0	M0	7.97667	3.70007	0.0473988	0	0.572021	14.2	High_risk
TCGA.CM.4747	761	0	Alive	47	Male	T3+T4	T4	N1+N2	N1	M1	M1	7.82365	3.75966	0.253989	0	0.57663	25.3667	High_risk
TCGA.AA.A00F	1035	0	Alive	66	Male	T3+T4	T3	N1+N2	N2	M0	M0	7.22503	3.94004	0.663026	0.282262	0.57772	34.5	High_risk
TCGA.AA.A02K	426	1	Dead	50	Male	T3+T4	T4	N1+N2	N2	M1	M1	7.51777	3.64175	0.337197	0.0378742	0.591094	14.2	High_risk
TCGA.G4.6627	2175	0	Alive	84	Male	T3+T4	T3	N0	N0	M0	M0	7.20265	3.80623	0.782073	0.0507455	0.592319	72.5	High_risk
TCGA.AA.A03J	1246	0	Alive	65	Female	T1+T2	T2	N0	N0	M0	M0	6.85435	3.90528	0.594644	0.667756	0.610398	41.5333	High_risk
TCGA.AA.3812	1066	0	Alive	82	Female	T3+T4	T3	N0	N0	M0	M0	7.58444	3.50414	0.280838	0	0.643328	35.5333	High_risk
TCGA.5M.AATE	1200	0	Alive	76	Male	T3+T4	T3	N0	N0	M0	M0	7.74912	3.91777	0.673918	0.0230424	0.648231	40	High_risk
TCGA.AA.3855	975	0	Alive	72	Male	T1+T2	T2	N0	N0	M0	M0	8.12483	3.93054	0.312781	0.123931	0.654461	32.5	High_risk
TCGA.CA.6718	306	1	Dead	46	Male	T3+T4	T3	N0	N0	M0	M0	7.2632	4.35137	1.80252	0	0.715785	10.2	High_risk
TCGA.NH.A6GA	302	1	Dead	58	Male	T3+T4	T4	N1+N2	N2	M0	M0	7.73785	3.7379	0.634222	0.0154976	0.716791	10.0667	High_risk
TCGA.AA.3811	306	1	Dead	84	Female	T3+T4	T3	N1+N2	N2	M0	M0	5.92836	3.87195	0.89538	1.31104	0.721945	10.2	High_risk
TCGA.CA.5255	376	0	Alive	45	Male	T3+T4	T3	N0	N0	M0	M0	6.93827	4.16692	0.403268	1.40752	0.725125	12.5333	High_risk
TCGA.AA.3818	30	1	Dead	78	Female	T3+T4	T3	N0	N0	M0	M0	7.07927	3.31546	0.357045	0.325962	0.745589	1	High_risk
TCGA.G4.6298	715	1	Dead	90	Male	T3+T4	T4	N1+N2	N1	M0	M0	8.21777	4.1636	0.948302	0	0.76473	23.8333	High_risk
TCGA.A6.6651	662	0	Alive	55	Female	T3+T4	T3	N1+N2	N1	M0	M0	6.8007	3.50215	1.01764	0.196481	0.774275	22.0667	High_risk
TCGA.5M.AAT6	290	1	Dead	40	Female	T3+T4	T4	N1+N2	N2	M1	M1	7.76168	4.48592	1.72325	0.0468403	0.786722	9.66667	High_risk
TCGA.D5.6536	543	0	Alive	73	Male	T3+T4	T3	N0	N0	M0	M0	7.55462	3.65898	0.621618	0.252173	0.790791	18.1	High_risk
TCGA.A6.A56B	1711	1	Dead	57	Male	T3+T4	T3	N1+N2	N1	M0	M0	7.11718	4.49134	1.59794	0.753091	0.822271	57.0333	High_risk
TCGA.A6.6654	726	0	Alive	65	Female	T3+T4	T3	N1+N2	N1	M0	M0	7.7295	3.54023	0.700972	0.0900404	0.869766	24.2	High_risk
TCGA.A6.2686	1126	1	Dead	81	Female	T3+T4	T3	N0	N0	M0	M0	6.86526	4.59305	1.44657	1.33885	0.869838	37.5333	High_risk
TCGA.A6.6652	751	0	Alive	59	Male	T3+T4	T3	N0	N0	M1	M1	7.82278	3.96272	1.27226	0.0177794	0.880273	25.0333	High_risk
TCGA.AY.4070	496	1	Dead	50	Female	T3+T4	T3	N1+N2	N2	M0	M0	7.77569	3.37632	0.511266	0.14104	0.912344	16.5333	High_risk
TCGA.F4.6459	262	1	Dead	61	Female	T3+T4	T3	N1+N2	N2	M0	M0	6.90602	3.90322	1.8303	0.339594	0.97998	8.73333	High_risk
TCGA.AA.3517	1186	0	Alive	60	Male	T3+T4	T3	N0	N0	M0	M0	8.07338	3.88788	0.765704	0.510253	0.992424	39.5333	High_risk
TCGA.AA.A02H	61	1	Dead	74	Female	T3+T4	T3	N1+N2	N2	M1	M1	7.49047	3.54583	1.08461	0.286645	1.02355	2.03333	High_risk
TCGA.D5.6534	1316	0	Alive	62	Female	T3+T4	T3	N0	N0	M0	M0	7.58485	3.65431	0.997907	0.484602	1.04276	43.8667	High_risk
TCGA.DM.A1DA	228	1	Dead	71	Female	T3+T4	T3	N1+N2	N2	M0	M0	6.25448	4.01952	0.393087	2.56667	1.05205	7.6	High_risk
TCGA.CM.5348	699	0	Alive	72	Male	T3+T4	T3	N1+N2	N1	M0	M0	8.35047	3.49252	0.753433	0.117296	1.11335	23.3	High_risk
TCGA.DM.A1HA	2600	0	Alive	82	Male	T3+T4	T3	N1+N2	N2	M0	M0	7.22951	3.27568	1.34051	0.188274	1.14142	86.6667	High_risk
TCGA.G4.6626	1442	1	Dead	90	Male	T3+T4	T3	N0	N0	M0	M0	7.98667	3.91715	1.49067	0.354226	1.17308	48.0667	High_risk
TCGA.F4.6460	972	1	Dead	51	Female	T3+T4	T3	N1+N2	N1	M0	M0	7.02509	3.78111	1.32861	1.08379	1.17872	32.4	High_risk
TCGA.AA.A00E	913	0	Alive	65	Male	T3+T4	T3	N0	N0	M0	M0	5.33549	4.35468	0.636451	3.9304	1.24601	30.4333	High_risk
TCGA.A6.5657	962	0	Alive	65	Male	T3+T4	T3	N1+N2	N1	M0	M0	6.70885	3.56376	0.736042	1.88842	1.28212	32.0667	High_risk
TCGA.AA.A004	424	0	Alive	76	Male	T3+T4	T3	N0	N0	M0	M0	5.40678	1.4427	0.295488	0.728312	1.31868	14.1333	High_risk

## Sheet: Table S9
sample	OS	Censor	OS.status	age	gender	T_stage	T	N_stage	N	M_stage	M	TRIP6	OXSM	MYH3	MYH4	Risk_score	OS.time	risk_group
TCGA.CM.5341	884	0	Alive	82	Female	T1+T2	T2	N1+N2	N1	M0	M0	4.78736	5.67879	0.130667	0	-1.35758	29.4667	Low_risk
TCGA.CA.6715	383	0	Alive	63	Male	T3+T4	T3	N1+N2	N1	M0	M0	3.10777	4.35468	0.372061	0.128821	-1.0536	12.7667	Low_risk
TCGA.CM.5864	457	0	Alive	60	Male	T1+T2	T2	N0	N0	M0	M0	3.1804	4.25917	0.315798	0.045443	-1.03892	15.2333	Low_risk
TCGA.AA.A00L	1157	0	Alive	66	Male	T3+T4	T3	N0	N0	M0	M0	3.40081	4.22857	0.235237	0	-1.00651	38.5667	Low_risk
TCGA.A6.3809	996	0	Alive	71	Female	T3+T4	T4	N0	N0	M0	M0	5.45066	5.25056	0.188148	0	-0.91855	33.2	Low_risk
TCGA.A6.5656	1001	0	Alive	74	Male	T1+T2	T2	N0	N0	M0	M0	3.09128	3.89777	0.422556	0.171207	-0.791818	33.3667	Low_risk
TCGA.DM.A28H	3561	0	Alive	50	Male	T3+T4	T3	N1+N2	N2	M0	M0	3.77435	4.25813	0.459117	0.0946415	-0.782638	118.7	Low_risk
TCGA.CM.4752	396	0	Alive	58	Male	T3+T4	T3	N0	N0	M0	M0	4.18903	4.47648	0.229219	0.309293	-0.77115	13.2	Low_risk
TCGA.AA.3941	730	0	Alive	84	Female	T3+T4	T4	N1+N2	N1	M1	M1	3.12072	4.05838	0.308477	0.674461	-0.707081	24.3333	Low_risk
TCGA.D5.6533	775	0	Alive	68	Female	T3+T4	T4	N0	N0	M0	M0	4.58594	4.21648	0.374845	0.114234	-0.541015	25.8333	Low_risk
TCGA.AA.A01Z	1126	0	Alive	68	Male	T3+T4	T3	N0	N0	M0	M0	4.93528	4.1033	0.122739	0	-0.522717	37.5333	Low_risk
TCGA.A6.2678	1286	0	Alive	43	Female	T3+T4	T3	N1+N2	N1	M0	M0	6.15451	5.13878	0.399007	0.16092	-0.502053	42.8667	Low_risk
TCGA.G4.6306	1359	0	Alive	71	Male	T1+T2	T2	N0	N0	M0	M0	4.31027	4.06254	0.357946	0.314174	-0.473633	45.3	Low_risk
TCGA.A6.2677	740	1	Dead	68	Female	T3+T4	T3	N1+N2	N2	M0	M0	6.59954	5.15506	0.31603	0	-0.47235	24.6667	Low_risk
TCGA.AA.3663	212	0	Alive	42	Male	T3+T4	T3	N0	N0	M0	M0	5.82789	4.88549	0.209266	0.350158	-0.472103	7.06667	Low_risk
TCGA.CM.6172	335	0	Alive	70	Female	T3+T4	T3	N1+N2	N1	M0	M0	4.17045	3.95798	0.681674	0.0196308	-0.454353	11.1667	Low_risk
TCGA.AA.3971	489	0	Alive	58	Male	T3+T4	T3	N1+N2	N1	M0	M0	5.93799	4.75213	0.381948	0	-0.444062	16.3	Low_risk
TCGA.AA.3979	730	0	Alive	84	Male	T3+T4	T3	N0	N0	M0	M0	4.99227	4.29879	0.575119	0	-0.426601	24.3333	Low_risk
TCGA.AA.3554	546	0	Alive	62	Female	T3+T4	T3	N0	N0	M0	M0	5.55129	4.56046	0.380064	0.239154	-0.369742	18.2	Low_risk
TCGA.AU.6004	824	0	Alive	69	Female	T1+T2	T2	N0	N0	M0	M0	5.12954	4.60897	0.994942	0.0315364	-0.364045	27.4667	Low_risk
TCGA.AA.3553	730	0	Alive	61	Female	T1+T2	T2	N0	N0	M0	M0	6.62541	4.88044	0.236707	0.0313952	-0.34478	24.3333	Low_risk
TCGA.AA.3952	61	1	Dead	68	Male	T3+T4	T3	N1+N2	N2	M0	M0	7.02549	4.91707	0.103397	0	-0.306839	2.03333	Low_risk
TCGA.AZ.4313	2310	0	Alive	51	Female	T1+T2	T1	N0	N0	M0	M0	5.86707	4.2177	0.0802483	0.0451634	-0.296647	77	Low_risk
TCGA.AA.3495	1127	0	Alive	79	Male	T1+T2	T2	N0	N0	M0	M0	6.48456	4.75437	0.344033	0	-0.294488	37.5667	Low_risk
TCGA.D5.6930	406	0	Alive	67	Male	T3+T4	T3	N0	N0	M0	M0	4.73706	3.8222	0.395063	0.121015	-0.286106	13.5333	Low_risk
TCGA.A6.2676	1305	1	Dead	75	Female	T3+T4	T4	N0	N0	M0	M0	5.92506	4.93811	1.03548	0	-0.285507	43.5	Low_risk
TCGA.CM.5860	974	0	Alive	44	Male	T3+T4	T3	N0	N0	M0	M0	5.83943	4.64887	0.25411	0.531868	-0.259201	32.4667	Low_risk
TCGA.AA.3854	1096	0	Alive	71	Female	T1+T2	T2	N0	N0	M0	M0	6.02227	4.22909	0.0920721	0.0261627	-0.258334	36.5333	Low_risk
TCGA.AA.3846	518	0	Alive	74	Female	T3+T4	T3	N0	N0	M0	M0	5.24154	4.47628	1.07546	0.0325241	-0.231373	17.2667	Low_risk
TCGA.T9.A92H	362	0	Alive	82	Male	T3+T4	T3	N0	N0	M0	M0	6.12117	4.5476	0.505383	0.0461418	-0.218772	12.0667	Low_risk
TCGA.D5.7000	312	0	Alive	79	Female	T1+T2	T2	N0	N0	M0	M0	5.96557	4.59442	0.437228	0.300182	-0.214529	10.4	Low_risk
TCGA.A6.6650	627	0	Alive	69	Female	T3+T4	T3	N0	N0	M0	M0	5.97889	4.46569	0.463832	0.123534	-0.20595	20.9	Low_risk
TCGA.AA.3970	1096	0	Alive	65	Male	T3+T4	T3	N0	N0	M0	M0	5.73195	4.69346	1.07779	0	-0.204259	36.5333	Low_risk
TCGA.CM.6165	488	0	Alive	74	Male	T3+T4	T3	N0	N0	M0	M0	5.26391	4.58564	0.955982	0.383608	-0.185986	16.2667	Low_risk
TCGA.CM.6170	457	0	Alive	73	Female	T1+T2	T2	N0	N0	M0	M0	5.88325	4.30667	0.531069	0.0500489	-0.157919	15.2333	Low_risk
TCGA.AA.3861	914	0	Alive	72	Male	T3+T4	T3	N0	N0	M0	M0	6.41821	4.2993	0.131194	0.110096	-0.124829	30.4667	Low_risk
TCGA.DM.A0XD	743	1	Dead	65	Male	T3+T4	T3	N0	N0	M0	M0	5.60093	3.96042	0.466444	0.0104934	-0.110271	24.7667	Low_risk
TCGA.AA.3989	242	1	Dead	84	Male	T3+T4	T3	N1+N2	N2	M1	M1	5.79486	4.05333	0.358284	0.123666	-0.0954006	8.06667	Low_risk
TCGA.AA.3562	608	0	Alive	82	Male	T3+T4	T3	N1+N2	N2	M0	M0	6.94605	4.76324	0.395173	0.121015	-0.0906963	20.2667	Low_risk
TCGA.AZ.4614	172	1	Dead	71	Female	T3+T4	T4	N1+N2	N1	M1	M1	5.09695	3.56691	0.320542	0.0892269	-0.090493	5.73333	Low_risk
TCGA.AA.A00W	456	0	Alive	80	Male	T1+T2	T1	N0	N0	M0	M0	6.69192	4.58953	0.381616	0.142087	-0.0771048	15.2	Low_risk
TCGA.CK.5912	1493	1	Dead	81	Male	T1+T2	T2	N0	N0	M0	M0	6.90352	4.54902	0.341189	0.0236102	-0.0558663	49.7667	Low_risk
TCGA.A6.6138	685	0	Alive	61	Male	T1+T2	T2	N0	N0	M0	M0	5.35959	3.58441	0.128821	0.208642	-0.0470917	22.8333	Low_risk
TCGA.AA.3543	30	0	Alive	84	Male	T1+T2	T2	N0	N0	M0	M0	5.97798	4.32891	0.799999	0.0356239	-0.0408062	1	Low_risk
TCGA.A6.2672	1419	0	Alive	82	Female	T3+T4	T3	N1+N2	N1	M0	M0	6.47228	4.28766	0.381283	0.0368901	-0.0338895	47.3	Low_risk
TCGA.AA.A01S	31	0	Alive	47	Female	T3+T4	T3	N1+N2	N1	M0	M0	6.4846	4.38126	0.473839	0.0581086	-0.032515	1.03333	Low_risk
TCGA.AA.A00O	822	0	Alive	83	Female	T3+T4	T3	N1+N2	N2	M0	M0	5.41548	4.24669	1.10246	0.0936954	-0.0280401	27.4	Low_risk
TCGA.AA.3516	396	1	Dead	74	Female	T3+T4	T3	N1+N2	N2	M0	M0	6.89029	4.31851	0.153416	0	-0.0268543	13.2	Low_risk
TCGA.CM.6162	365	0	Alive	48	Female	T3+T4	T3	N1+N2	N1	M0	M0	5.32396	3.69614	0.504875	0.0791562	-0.0185853	12.1667	Low_risk
TCGA.AA.3538	791	0	Alive	54	Female	T1+T2	T2	N0	N0	M0	M0	6.76549	4.5677	0.346418	0.245617	-0.0161929	26.3667	Low_risk
TCGA.DM.A1D0	3974	0	Alive	79	Female	T3+T4	T3	N0	N0	M0	M0	5.68633	4.10179	0.742955	0.0941009	-0.0137669	132.467	Low_risk
TCGA.AA.3664	1643	0	Alive	74	Female	T3+T4	T3	N0	N0	M0	M0	6.67573	4.48535	0.425782	0.14274	-0.0119902	54.7667	Low_risk
TCGA.AZ.6601	3042	1	Dead	68	Male	T3+T4	T3	N0	N0	M0	M0	5.61169	4.14938	0.92524	0.0531113	-0.00530247	101.4	Low_risk
TCGA.A6.2685	1133	0	Alive	48	Female	T3+T4	T3	N0	N0	M0	M0	6.14711	4.22058	0.684819	0.0332292	0.0188688	37.7667	Low_risk
TCGA.G4.6309	2600	0	Alive	40	Female	T3+T4	T3	N1+N2	N1	M0	M0	6.25355	4.81954	0.653519	0.764431	0.0298939	86.6667	Low_risk
TCGA.AA.3986	580	0	Alive	73	Male	T1+T2	T2	N0	N0	M0	M0	5.88697	4.11941	0.667483	0.177216	0.0418273	19.3333	Low_risk
TCGA.AA.3866	518	0	Alive	78	Female	T1+T2	T2	N0	N0	M0	M0	7.19129	4.5476	0.329066	0.0728604	0.0469767	17.2667	Low_risk
TCGA.AA.3875	549	0	Alive	78	Female	T1+T2	T1	N0	N0	M1	M1	7.23912	4.61678	0.457647	0	0.0478691	18.3	Low_risk
TCGA.AD.6899	176	1	Dead	84	Male	T3+T4	T4	N1+N2	N2	M0	M0	6.71453	4.44034	0.591775	0.0589399	0.0539342	5.86667	Low_risk
TCGA.AA.A00A	1157	0	Alive	80	Male	T3+T4	T3	N0	N0	M0	M0	7.40307	4.91186	0.740884	0.0332292	0.07326	38.5667	Low_risk
TCGA.AA.3966	61	0	Alive	89	Female	T3+T4	T3	N0	N0	M0	M0	6.05607	4.02112	0.702303	0.0277203	0.0963547	2.03333	High_risk
TCGA.AA.A01G	365	0	Alive	63	Male	T3+T4	T3	N0	N0	M0	M0	6.71216	4.28571	0.391328	0.180275	0.101072	12.1667	High_risk
TCGA.AA.A00U	518	0	Alive	50	Male	T3+T4	T3	N1+N2	N1	M0	M0	7.07698	4.32089	0.268794	0.0712135	0.102207	17.2667	High_risk
TCGA.AA.3856	30	0	Alive	59	Male	T3+T4	T3	N0	N0	M0	M0	6.66126	4.42879	0.801573	0.0236102	0.111691	1	High_risk
TCGA.AA.A00N	122	1	Dead	75	Male	T3+T4	T4	N0	N0	M0	M0	7.12594	4.56017	0.577538	0.0768327	0.119808	4.06667	High_risk
TCGA.DM.A285	179	1	Dead	71	Female	T3+T4	T3	N1+N2	N2	M1	M1	6.74362	4.51465	0.815248	0.0852887	0.12345	5.96667	High_risk
TCGA.AA.3821	31	0	Alive	81	Female	T1+T2	T2	N0	N0	M0	M0	6.41375	4.62225	1.22299	0.0831112	0.128271	1.03333	High_risk
TCGA.DM.A28G	1849	1	Dead	75	Male	T3+T4	T3	N0	N0	M0	M0	6.64325	4.33886	0.695638	0.0894982	0.13636	61.6333	High_risk
TCGA.A6.5660	888	0	Alive	73	Male	T3+T4	T3	N1+N2	N2	M0	M0	7.33966	4.63374	0.526269	0.104605	0.138533	29.6	High_risk
TCGA.A6.2682	424	1	Dead	70	Male	T3+T4	T4	N1+N2	N1	M1	M1	7.09501	4.47558	0.638306	0	0.146096	14.1333	High_risk
TCGA.AA.3930	61	1	Dead	66	Male	T3+T4	T3	N1+N2	N2	M1	M1	5.81572	3.67409	0.427499	0.188148	0.154767	2.03333	High_risk
TCGA.G4.6321	672	0	Alive	60	Female	T1+T2	T2	N1+N2	N1	M0	M0	4.98943	2.9042	0.282618	0	0.160009	22.4	High_risk
TCGA.AA.3552	396	1	Dead	85	Male	T3+T4	T3	N1+N2	N2	M0	M0	7.03979	4.47711	0.474773	0.253868	0.166099	13.2	High_risk
TCGA.AA.3858	945	0	Alive	67	Male	T1+T2	T2	N0	N0	M0	M0	7.72992	4.47319	0.0912598	0.133169	0.178539	31.5	High_risk
TCGA.F4.6808	1024	0	Alive	54	Female	T1+T2	T1	N0	N0	M0	M0	7.12442	4.75794	0.475604	0.625083	0.199224	34.1333	High_risk
TCGA.D5.6928	354	0	Alive	80	Male	T3+T4	T3	N0	N0	M0	M0	5.00615	3.93978	1.57318	0.15017	0.209535	11.8	High_risk
TCGA.CK.6748	61	0	Alive	45	Female	T3+T4	T3	N1+N2	N1	M1	M1	6.30374	3.7406	0.3122	0.194717	0.226552	2.03333	High_risk
TCGA.CA.5797	383	0	Alive	56	Male	T3+T4	T3	N0	N0	M0	M0	7.52866	4.35392	0.146916	0.237197	0.241054	12.7667	High_risk
TCGA.AA.3532	882	0	Alive	63	Male	T3+T4	T3	N0	N0	M0	M0	6.80767	3.93577	0.383939	0.0302654	0.243252	29.4	High_risk
TCGA.NH.A8F8	511	1	Dead	79	Male	T3+T4	T4	N1+N2	N2	M1	M1	7.33308	4.35898	0.545771	0.0183493	0.247989	17.0333	High_risk
TCGA.G4.6307	1674	0	Alive	37	Female	T3+T4	T3	N1+N2	N1	M0	M0	6.87465	4.49404	0.970486	0.146134	0.258697	55.8	High_risk
TCGA.AZ.4615	1002	0	Alive	84	Male	T3+T4	T3	N1+N2	N1	M0	M0	6.75958	4.61516	0.540325	0.847356	0.274894	33.4	High_risk
TCGA.D5.6541	474	0	Alive	49	Male	T3+T4	T3	N0	N0	M0	M0	6.98151	4.30934	0.764516	0.0955869	0.283111	15.8	High_risk
TCGA.CK.4948	4502	0	Alive	45	Female	T3+T4	T3	N1+N2	N1	M0	M0	7.49099	4.52551	0.412077	0.333195	0.285582	150.067	High_risk
TCGA.AY.A71X	588	0	Alive	54	Female	T1+T2	T2	N0	N0	M0	M0	5.98915	4.56884	1.92869	0.0503276	0.289965	19.6	High_risk
TCGA.5M.AAT4	49	1	Dead	74	Male	T3+T4	T3	N0	N0	M1	M1	7.54234	4.30163	0.462471	0.0482362	0.319565	1.63333	High_risk
TCGA.CM.5344	670	0	Alive	39	Female	T3+T4	T3	N1+N2	N1	M0	M0	6.43833	3.88961	0.785592	0.0666748	0.326577	22.3333	High_risk
TCGA.CM.5862	153	1	Dead	80	Male	T3+T4	T3	N1+N2	N1	M1	M1	5.65799	3.57716	0.386811	0.659285	0.328368	5.1	High_risk
TCGA.DM.A280	236	1	Dead	70	Female	T3+T4	T3	N0	N0	M0	M0	7.48859	4.01469	0.180148	0.0641931	0.343492	7.86667	High_risk
TCGA.CM.6163	427	0	Alive	74	Male	T1+T2	T1	N0	N0	M0	M0	6.55504	4.01261	0.89755	0.0717627	0.345913	14.2333	High_risk
TCGA.A6.4107	987	0	Alive	57	Female	T3+T4	T3	N1+N2	N1	M0	M0	7.25779	4.14584	0.266757	0.353549	0.357281	32.9	High_risk
TCGA.AA.3860	945	0	Alive	53	Female	T3+T4	T3	N1+N2	N1	M0	M0	6.35878	3.79463	0.688494	0.183836	0.359127	31.5	High_risk
TCGA.AD.6888	472	1	Dead	73	Male	T3+T4	T3	N1+N2	N1	M0	M0	7.06269	4.21093	0.501414	0.383386	0.369308	15.7333	High_risk
TCGA.AA.A03F	549	1	Dead	90	Female	T3+T4	T3	N1+N2	N2	M0	M0	6.21597	3.37886	0.402722	0.0908534	0.375994	18.3	High_risk
TCGA.CM.6167	456	0	Alive	57	Female	T3+T4	T3	N1+N2	N2	M0	M0	6.35625	4.03101	1.23235	0	0.378919	15.2	High_risk
TCGA.NH.A6GC	389	0	Alive	66	Female	T3+T4	T4	N1+N2	N1	M1	M1	6.16194	3.94762	1.21325	0.0666748	0.381236	12.9667	High_risk
TCGA.AA.3666	61	1	Dead	68	Male	T3+T4	T3	N1+N2	N1	M0	M0	7.27445	4.78959	0.073409	1.40839	0.384569	2.03333	High_risk
TCGA.A6.2683	504	1	Dead	57	Female	T3+T4	T4	N0	N0	M1	M1	6.64785	3.47409	0.311503	0	0.386775	16.8	High_risk
TCGA.G4.6311	1199	0	Alive	80	Male	T3+T4	T3	N1+N2	N1	M0	M0	7.00048	4.03735	0.733962	0.0427844	0.392688	39.9667	High_risk
TCGA.AZ.4323	43	1	Dead	37	Male	T3+T4	T4	N1+N2	N2	M1	M1	5.57923	3.63662	1.24866	0.116764	0.395212	1.43333	High_risk
TCGA.CM.6168	395	0	Alive	84	Female	T3+T4	T3	N0	N0	M0	M0	7.77303	4.56696	0.942083	0	0.424508	13.1667	High_risk
TCGA.QG.A5Z1	256	1	Dead	71	Male	T3+T4	T3	N1+N2	N1	M0	M0	6.76728	4.06318	1.06185	0.0254541	0.430593	8.53333	High_risk
TCGA.AA.3837	1186	0	Alive	67	Male	T3+T4	T3	N0	N0	M0	M0	7.48331	4.4561	0.924936	0.125387	0.436017	39.5333	High_risk
TCGA.CA.5254	386	0	Alive	42	Female	T3+T4	T3	N0	N0	M0	M0	7.01104	4.04045	0.884481	0.0298416	0.44813	12.8667	High_risk
TCGA.DM.A28C	2475	1	Dead	74	Male	T3+T4	T3	N0	N0	M0	M0	7.74833	4.18774	0.540027	0	0.45039	82.5	High_risk
TCGA.CM.4751	822	0	Alive	62	Male	T3+T4	T3	N1+N2	N1	M0	M0	7.11992	3.87052	0.632361	0	0.455918	27.4	High_risk
TCGA.G4.6625	2792	0	Alive	77	Female	T3+T4	T3	N0	N0	M0	M0	6.51752	3.98749	1.05492	0.191815	0.456901	93.0667	High_risk
TCGA.AA.3489	214	1	Dead	75	Male	T3+T4	T3	N0	N0	M0	M0	7.17932	4.1046	0.856149	0.0392788	0.459482	7.13333	High_risk
TCGA.DM.A28A	805	1	Dead	78	Male	T3+T4	T3	N1+N2	N2	M0	M0	7.55582	4.45018	1.10078	0.127897	0.53087	26.8333	High_risk
TCGA.AA.A01R	1065	0	Alive	47	Male	T3+T4	T3	N1+N2	N2	M0	M0	7.19451	4.06824	1.02233	0	0.531791	35.5	High_risk
TCGA.AA.A029	1581	0	Alive	67	Male	T3+T4	T3	N0	N0	M0	M0	8.34194	4.28291	0.297837	0.117562	0.534424	52.7	High_risk
TCGA.AZ.4616	156	1	Dead	82	Female	T3+T4	T3	N1+N2	N2	M1	M1	6.66398	3.39586	0.417056	0.16877	0.539937	5.2	High_risk
TCGA.CA.6716	371	0	Alive	65	Male	T3+T4	T3	N0	N0	M0	M0	7.74773	4.22231	0.76545	0.0550568	0.54317	12.3667	High_risk
TCGA.A6.2679	1366	0	Alive	73	Female	T3+T4	T3	N0	N0	M0	M0	6.25666	2.76732	0.0632268	0.200881	0.607184	45.5333	High_risk
TCGA.F4.6855	1442	0	Alive	70	Female	T3+T4	T3	N0	N0	M0	M0	7.83924	4.36506	0.967685	0.132906	0.609421	48.0667	High_risk
TCGA.AA.A01K	943	0	Alive	74	Female	T3+T4	T3	N1+N2	N2	M0	M0	6.42804	3.433	0.77349	0.245374	0.620097	31.4333	High_risk
TCGA.D5.6922	308	0	Alive	76	Male	T3+T4	T3	N1+N2	N1	M0	M0	7.49179	4.47312	1.32746	0.282143	0.650476	10.2667	High_risk
TCGA.3L.AA1B	475	0	Alive	61	Female	T1+T2	T2	N0	N0	M0	M0	7.62547	4.22759	1.0859	0.360645	0.751329	15.8333	High_risk
TCGA.A6.6142	763	0	Alive	56	Female	T3+T4	T3	N1+N2	N1	M1	M1	6.09478	3.18484	0.798009	0.504264	0.75729	25.4333	High_risk
TCGA.AA.A01X	791	0	Alive	80	Female	T1+T2	T2	N1+N2	N1	M0	M0	8.24035	4.3745	0.811224	0.377957	0.762918	26.3667	High_risk
TCGA.D5.6531	540	0	Alive	75	Male	T3+T4	T3	N0	N0	M0	M0	5.45053	3.36745	0.738638	1.30655	0.767975	18	High_risk
TCGA.AA.3506	1765	0	Alive	77	Male	T1+T2	T2	N0	N0	M0	M0	5.59393	3.99019	0.795351	1.96761	0.784647	58.8333	High_risk
TCGA.CM.4748	792	0	Alive	53	Male	T3+T4	T4	N1+N2	N1	M0	M0	6.56201	4.43665	2.0663	1.47046	1.15222	26.4	High_risk
TCGA.AA.3715	579	1	Dead	77	Male	T3+T4	T3	N0	N0	M0	M0	8.09587	3.13757	0.803806	0	1.18772	19.3	High_risk
TCGA.AA.3696	153	1	Dead	75	Female	T3+T4	T3	N1+N2	N1	M1	M1	7.72722	3.75741	0.767994	1.26646	1.25674	5.1	High_risk
TCGA.F4.6570	188	1	Dead	78	Female	T3+T4	T3	N0	N0	M0	M0	7.7837	3.96519	1.45043	1.35857	1.47353	6.26667	High_risk

## Sheet: Table S10
ID	title	platform	source	molecule	OS.time	os.delay	OS	os.event	status	cin.status	age.at.diagnosis	T	tumor.location	organism	tnm.stage	rfs.event	N	M	dataset	rfs.delay	dependancy.sample	Sex	mmr.status	TRIP6	OXSM	MYH3	MYH4	Risk_score	group
GSM972039	CIT083	GPL570	Frozen tissue of primary colorectal Adenocarcinoma (discovery)	total RNA	52	52	1	1	Dead	-	65	T4	distal	Homo sapiens	4	1	N0	M1	discovery	0	N/A	Male	pMMR	8.58498	6.83649	5.76965	3.05514	2.64215	High_risk
GSM972344	CIT388	GPL570	Frozen tissue of primary colorectal Adenocarcinoma (discovery)	total RNA	75	75	0	0	Alive	+	70	T3	distal	Homo sapiens	2	0	N0	M0	discovery	75	N/A	Female	pMMR	8.58334	7.51108	3.08758	6.23089	2.52181	High_risk
GSM971986	CIT030	GPL570	Frozen tissue of primary colorectal Adenocarcinoma (discovery)	total RNA	68	68	0	0	Alive	N/A	66.3	T3	proximal	Homo sapiens	2	0	N0	M0	discovery	68	N/A	Male	pMMR	8.50679	6.37509	4.3521	3.45258	2.45431	High_risk
GSM972129	CIT173	GPL570	Frozen tissue of primary colorectal Adenocarcinoma (discovery)	total RNA	11	11	0	0	Alive	-	76	T2	distal	Homo sapiens	2	0	N0	M0	discovery	11	N/A	Male	pMMR	7.9354	8.52464	3.25122	7.14529	2.24531	High_risk
GSM972097	CIT141	GPL570	Frozen tissue of primary colorectal Adenocarcinoma (discovery)	total RNA	12	12	1	1	Dead	+	64	T4	proximal	Homo sapiens	3	1	N1	M0	discovery	12	N/A	Male	pMMR	8.41761	5.93945	3.55524	3.20944	2.23705	High_risk
GSM972011	CIT055	GPL570	Frozen tissue of primary colorectal Adenocarcinoma (discovery)	total RNA	20	20	1	1	Dead	-	75.3	T4	distal	Homo sapiens	4	1	N1	M1	discovery	18	N/A	Female	pMMR	8.99265	6.50086	3.61892	3.33745	2.20478	High_risk
GSM972059	CIT103	GPL570	Frozen tissue of primary colorectal Adenocarcinoma (discovery)	total RNA	59	59	0	0	Alive	-	76	T3	distal	Homo sapiens	2	0	N0	M0	discovery	59	N/A	Female	N/A	9.16063	6.8227	3.62798	3.46557	2.14845	High_risk
GSM972429	CIT473	GPL570	Frozen tissue of primary colorectal Adenocarcinoma (validation)	total RNA	62	62	0	0	Alive	+	64	T4	distal	Homo sapiens	3	0	N2	M0	validation	62	N/A	Male	pMMR	8.57647	7.50796	3.31054	5.07165	2.1448	High_risk
GSM972260	CIT304	GPL570	Frozen tissue of primary colorectal Adenocarcinoma (discovery)	total RNA	13	13	0	0	Alive	+	70	T3	distal	Homo sapiens	4	0	N2	M1	discovery	13	N/A	Male	pMMR	9.20817	6.78673	3.74289	3.20132	2.12025	High_risk
GSM972077	CIT121	GPL570	Frozen tissue of primary colorectal Adenocarcinoma (discovery)	total RNA	31	31	1	1	Dead	+	58	T3	distal	Homo sapiens	2	1	N0	M0	discovery	26	N/A	Female	N/A	9.1604	6.53773	3.20472	3.43421	2.11344	High_risk
GSM972334	CIT378	GPL570	Frozen tissue of primary colorectal Adenocarcinoma (discovery)	total RNA	77	77	0	0	Alive	+	79	T3	proximal	Homo sapiens	3	0	N2	M0	discovery	77	N/A	Female	dMMR	8.88846	7.85561	3.65213	4.48354	1.96281	High_risk
GSM972132	CIT176	GPL570	Frozen tissue of primary colorectal Adenocarcinoma (discovery)	total RNA	61	61	1	1	Dead	+	87	T3	distal	Homo sapiens	2	0	N0	M0	discovery	61	N/A	Female	pMMR	9.54409	8.10999	3.21768	4.72588	1.96007	High_risk
GSM972425	CIT469	GPL570	Frozen tissue of primary colorectal Adenocarcinoma (validation)	total RNA	59	59	0	0	Alive	N/A	72	T3	proximal	Homo sapiens	3	0	N1	M0	validation	59	N/A	Female	pMMR	8.66851	6.95309	3.03245	3.92089	1.88257	High_risk
GSM972497	CIT541	GPL570	Frozen tissue of primary colorectal Adenocarcinoma (validation)	total RNA	1	1	0	0	Alive	+	77	T2	distal	Homo sapiens	3	0	N1	M0	validation	1	N/A	Female	pMMR	9.70612	7.52537	3.02467	3.81958	1.86518	High_risk
GSM972226	CIT270	GPL570	Frozen tissue of primary colorectal Adenocarcinoma (discovery)	total RNA	20	20	0	0	Alive	-	57	T4	proximal	Homo sapiens	2	0	N0	M0	discovery	20	N/A	Male	dMMR	7.94947	5.76767	2.98616	2.94611	1.85335	High_risk
GSM972420	CIT464	GPL570	Frozen tissue of primary colorectal Adenocarcinoma (validation)	total RNA	6	6	1	1	Dead	-	83	T3	proximal	Homo sapiens	3	1	N2	M0	validation	6	N/A	Male	pMMR	9.24507	7.38125	3.41019	3.50623	1.82376	High_risk
GSM972321	CIT365	GPL570	Frozen tissue of primary colorectal Adenocarcinoma (discovery)	total RNA	9	9	0	0	Alive	+	52	T3	distal	Homo sapiens	3	0	N2	M0	discovery	9	N/A	Male	pMMR	9.18689	6.96152	3.32442	3.09919	1.82096	High_risk
GSM972197	CIT241	GPL570	Frozen tissue of primary colorectal Adenocarcinoma (discovery)	total RNA	50	50	0	0	Alive	+	78	T3	proximal	Homo sapiens	2	0	N0	M0	discovery	50	N/A	Female	pMMR	9.70122	7.21601	3.23392	3.11426	1.8192	High_risk
GSM972109	CIT153	GPL570	Frozen tissue of primary colorectal Adenocarcinoma (discovery)	total RNA	36	36	0	0	Alive	+	96	T3	proximal	Homo sapiens	3	0	N1	M0	discovery	36	N/A	Male	pMMR	9.4701	7.78553	3.24859	3.93071	1.79493	High_risk
GSM972172	CIT216	GPL570	Frozen tissue of primary colorectal Adenocarcinoma (discovery)	total RNA	5	5	1	1	Dead	+	88	T4	proximal	Homo sapiens	2	1	N0	M0	discovery	4	N/A	Female	pMMR	6.68602	5.92112	3.34318	3.55598	1.77734	High_risk
GSM972259	CIT303	GPL570	Frozen tissue of primary colorectal Adenocarcinoma (discovery)	total RNA	29	29	0	0	Alive	+	72	T4	distal	Homo sapiens	2	0	N0	M0	discovery	29	N/A	Female	pMMR	9.23838	7.41592	3.76701	3.08833	1.77688	High_risk
GSM972034	CIT078	GPL570	Frozen tissue of primary colorectal Adenocarcinoma (discovery)	total RNA	50	50	0	0	Alive	N/A	77	T3	proximal	Homo sapiens	2	0	N0	M0	discovery	50	N/A	Male	pMMR	9.51898	7.18953	3.06118	3.19345	1.74133	High_risk
GSM972007	CIT051	GPL570	Frozen tissue of primary colorectal Adenocarcinoma (discovery)	total RNA	2	2	1	1	Dead	+	71	T4	proximal	Homo sapiens	4	0	N2	M1	discovery	2	N/A	Male	pMMR	8.76268	6.69148	2.92925	3.26563	1.74016	High_risk
GSM972054	CIT098	GPL570	Frozen tissue of primary colorectal Adenocarcinoma (discovery)	total RNA	26	26	0	0	Alive	+	82	T3	proximal	Homo sapiens	2	0	N0	M0	discovery	26	N/A	Male	pMMR	8.28744	6.80706	3.09395	3.57502	1.72636	High_risk
GSM972317	CIT361	GPL570	Frozen tissue of primary colorectal Adenocarcinoma (discovery)	total RNA	30	30	1	1	Dead	+	85	T3	proximal	Homo sapiens	2	1	N0	M0	discovery	5	N/A	Male	dMMR	7.90448	7.97849	3.63911	4.76376	1.70992	High_risk
GSM972394	CIT438	GPL570	Frozen tissue of primary colorectal Adenocarcinoma (discovery)	total RNA	11	11	1	1	Dead	+	81	T3	distal	Homo sapiens	3	1	N1	M0	discovery	6	N/A	Male	pMMR	8.1532	7.21613	3.21684	3.98896	1.69356	High_risk
GSM972134	CIT178	GPL570	Frozen tissue of primary colorectal Adenocarcinoma (discovery)	total RNA	14	14	1	1	Dead	N/A	74	T3	distal	Homo sapiens	3	1	N2	M0	discovery	7	N/A	Male	pMMR	8.66701	7.58971	3.72372	3.57238	1.69305	High_risk
GSM972294	CIT338	GPL570	Frozen tissue of primary colorectal Adenocarcinoma (discovery)	total RNA	25	25	0	0	Alive	+	74	T3	distal	Homo sapiens	2	0	N0	M0	discovery	25	N/A	Male	dMMR	9.86361	7.56339	3.06281	3.20837	1.66412	High_risk
GSM972026	CIT070	GPL570	Frozen tissue of primary colorectal Adenocarcinoma (discovery)	total RNA	34	34	1	1	Dead	+	75	T3	distal	Homo sapiens	3	1	N2	M0	discovery	32	N/A	Male	pMMR	8.83553	7.79718	4.02615	3.28099	1.64157	High_risk
GSM972479	CIT523	GPL570	Frozen tissue of primary colorectal Adenocarcinoma (validation)	total RNA	3	3	0	0	Alive	+	79	T4	proximal	Homo sapiens	3	0	N2	M0	validation	3	N/A	Male	pMMR	8.7048	6.53988	2.98633	2.78574	1.62929	High_risk
GSM972193	CIT237	GPL570	Frozen tissue of primary colorectal Adenocarcinoma (discovery)	total RNA	73	73	0	0	Alive	+	51	T3	distal	Homo sapiens	3	0	N1	M0	discovery	73	N/A	Female	pMMR	9.65289	7.64977	3.46182	2.96348	1.61516	High_risk
GSM972222	CIT266	GPL570	Frozen tissue of primary colorectal Adenocarcinoma (discovery)	total RNA	57	57	0	0	Alive	-	69	T3	proximal	Homo sapiens	2	0	N0	M0	discovery	57	N/A	Female	dMMR	8.66607	7.12569	3.55195	2.93815	1.60528	High_risk
GSM972495	CIT539	GPL570	Frozen tissue of primary colorectal Adenocarcinoma (validation)	total RNA	27	27	1	1	Dead	+	69	T3	proximal	Homo sapiens	3	1	N1	M0	validation	18	N/A	Female	pMMR	8.97254	6.94287	2.92385	3.091	1.60517	High_risk
GSM972348	CIT392	GPL570	Frozen tissue of primary colorectal Adenocarcinoma (discovery)	total RNA	62	62	0	0	Alive	N/A	60	T3	distal	Homo sapiens	2	0	N0	M0	discovery	62	N/A	Male	pMMR	9.26143	7.97304	3.28847	3.75941	1.58441	High_risk
GSM972168	CIT212	GPL570	Frozen tissue of primary colorectal Adenocarcinoma (discovery)	total RNA	8	8	1	1	Dead	N/A	76	T4	proximal	Homo sapiens	3	1	N2	M0	discovery	4	N/A	Male	pMMR	8.63219	7.85429	3.39769	3.96545	1.57883	High_risk
GSM972009	CIT053	GPL570	Frozen tissue of primary colorectal Adenocarcinoma (discovery)	total RNA	10	10	1	1	Dead	-	68.1	T3	distal	Homo sapiens	4	1	N2	M1	discovery	0	N/A	Male	pMMR	8.47022	7.45209	3.35634	3.61903	1.57743	High_risk
GSM972235	CIT279	GPL570	Frozen tissue of primary colorectal Adenocarcinoma (discovery)	total RNA	7	7	0	0	Alive	+	57	T2	distal	Homo sapiens	3	0	N1	M0	discovery	7	N/A	Female	pMMR	9.24212	7.35358	3.01532	3.24232	1.57646	High_risk
GSM972483	CIT527	GPL570	Frozen tissue of primary colorectal Adenocarcinoma (validation)	total RNA	28	28	1	1	Dead	+	80	T3	distal	Homo sapiens	2	1	N0	M0	validation	23	N/A	Female	pMMR	9.18475	7.49184	3.34394	3.12145	1.56988	High_risk
GSM972457	CIT501	GPL570	Frozen tissue of primary colorectal Adenocarcinoma (validation)	total RNA	68	68	0	0	Alive	+	74	T3	distal	Homo sapiens	3	1	N1	M0	validation	34	N/A	Female	pMMR	8.89641	7.62871	3.58025	3.27738	1.56864	High_risk
GSM972125	CIT169	GPL570	Frozen tissue of primary colorectal Adenocarcinoma (discovery)	total RNA	68	68	0	0	Alive	+	64	T3	distal	Homo sapiens	2	1	N0	M0	discovery	14	N/A	Female	pMMR	8.29096	7.82376	4.4077	3.15374	1.56182	High_risk
GSM972283	CIT327	GPL570	Frozen tissue of primary colorectal Adenocarcinoma (discovery)	total RNA	51	51	0	0	Alive	-	65	T3	proximal	Homo sapiens	2	0	N0	M0	discovery	51	N/A	Male	dMMR	9.44188	7.83072	3.6569	3.02308	1.56044	High_risk
GSM972114	CIT158	GPL570	Frozen tissue of primary colorectal Adenocarcinoma (discovery)	total RNA	46	46	0	0	Alive	-	73	T3	proximal	Homo sapiens	3	0	N1	M0	discovery	46	N/A	Male	pMMR	9.56395	8.41106	3.41928	3.8848	1.55696	High_risk
GSM972254	CIT298	GPL570	Frozen tissue of primary colorectal Adenocarcinoma (discovery)	total RNA	14	14	0	0	Alive	+	77	T3	distal	Homo sapiens	4	1	N0	M1	discovery	9	N/A	Female	pMMR	6.83561	6.33555	3.31774	3.43511	1.55567	High_risk
GSM972518	CIT562	GPL570	Frozen tissue of primary colorectal Adenocarcinoma (validation)	total RNA	35	35	1	1	Dead	+	82	T4	proximal	Homo sapiens	3	1	N1	M0	validation	15	N/A	Female	pMMR	9.02326	7.35867	3.26406	3.11236	1.55308	High_risk
GSM972182	CIT226	GPL570	Frozen tissue of primary colorectal Adenocarcinoma (discovery)	total RNA	58	58	1	1	Dead	+	53	T4	distal	Homo sapiens	2	1	N0	M0	discovery	23	N/A	Male	pMMR	9.55861	8.05637	3.00561	3.83741	1.55284	High_risk
GSM972467	CIT511	GPL570	Frozen tissue of primary colorectal Adenocarcinoma (validation)	total RNA	72	72	0	0	Alive	+	54	T3	distal	Homo sapiens	3	0	N2	M0	validation	72	N/A	Male	pMMR	8.67253	6.88544	2.99419	3.02378	1.54388	High_risk
GSM972349	CIT393	GPL570	Frozen tissue of primary colorectal Adenocarcinoma (discovery)	total RNA	5	5	1	1	Dead	-	79	T4	proximal	Homo sapiens	3	0	N1	M0	discovery	5	N/A	Female	pMMR	8.12562	6.8839	3.40308	3.02362	1.53916	High_risk
GSM972115	CIT159	GPL570	Frozen tissue of primary colorectal Adenocarcinoma (discovery)	total RNA	75	75	1	1	Dead	+	59	T3	distal	Homo sapiens	3	1	N2	M0	discovery	11	N/A	Female	pMMR	7.99524	6.83471	3.40752	3.05273	1.53781	High_risk
GSM972408	CIT452	GPL570	Frozen tissue of primary colorectal Adenocarcinoma (validation)	total RNA	32	32	1	1	Dead	+	66	T3	distal	Homo sapiens	2	0	N0	M0	validation	32	N/A	Male	N/A	8.37519	7.01421	3.34797	3.04766	1.53718	High_risk
GSM971996	CIT040	GPL570	Frozen tissue of primary colorectal Adenocarcinoma (discovery)	total RNA	76	76	0	0	Alive	-	63	T3	proximal	Homo sapiens	3	0	N1	M0	discovery	76	N/A	Female	pMMR	8.70134	7.4004	2.9947	3.60572	1.52642	High_risk
GSM971974	CIT018	GPL570	Frozen tissue of primary colorectal Adenocarcinoma (discovery)	total RNA	56	56	0	0	Alive	+	40.7	T4	distal	Homo sapiens	4	0	N1	M1	discovery	56	N/A	Female	pMMR	8.76547	7.33373	3.1723	3.27096	1.51505	High_risk
GSM972279	CIT323	GPL570	Frozen tissue of primary colorectal Adenocarcinoma (discovery)	total RNA	52	52	0	0	Alive	+	67	T3	proximal	Homo sapiens	3	0	N1	M0	discovery	52	N/A	Female	dMMR	6.47577	8.07019	3.2774	5.80255	1.50492	High_risk
GSM972051	CIT095	GPL570	Frozen tissue of primary colorectal Adenocarcinoma (discovery)	total RNA	28	28	1	1	Dead	+	34	T3	distal	Homo sapiens	4	1	N0	M1	discovery	0	N/A	Female	pMMR	8.61661	7.19672	3.31092	3.04088	1.50119	High_risk
GSM972113	CIT157	GPL570	Frozen tissue of primary colorectal Adenocarcinoma (discovery)	total RNA	27	27	0	0	Alive	N/A	63	T3	proximal	Homo sapiens	3	1	N1	M0	discovery	18	N/A	Female	pMMR	8.64088	7.57999	3.64112	3.17178	1.49736	High_risk
GSM972243	CIT287	GPL570	Frozen tissue of primary colorectal Adenocarcinoma (discovery)	total RNA	2	2	0	0	Alive	+	66	T3	distal	Homo sapiens	2	0	N0	M0	discovery	2	N/A	Male	pMMR	9.07308	7.94703	3.23851	3.70042	1.49726	High_risk
GSM972265	CIT309	GPL570	Frozen tissue of primary colorectal Adenocarcinoma (discovery)	total RNA	60	60	0	0	Alive	-	78	T3	proximal	Homo sapiens	3	0	N1	M0	discovery	60	N/A	Female	dMMR	8.59811	7.9421	4.21723	3.08948	1.49493	High_risk
GSM972343	CIT387	GPL570	Frozen tissue of primary colorectal Adenocarcinoma (discovery)	total RNA	52	52	1	1	Dead	+	86	T3	proximal	Homo sapiens	2	0	N0	M0	discovery	52	N/A	Male	pMMR	7.88495	7.15474	3.52392	3.30402	1.48946	High_risk
GSM972201	CIT245	GPL570	Frozen tissue of primary colorectal Adenocarcinoma (discovery)	total RNA	67	67	0	0	Alive	+	78	T3	proximal	Homo sapiens	3	0	N2	M0	discovery	67	N/A	Male	pMMR	8.05011	7.0074	3.45186	3.03183	1.47651	High_risk
GSM972240	CIT284	GPL570	Frozen tissue of primary colorectal Adenocarcinoma (discovery)	total RNA	14	14	0	0	Alive	+	67	T3	distal	Homo sapiens	4	0	N1	M1	discovery	14	N/A	Female	pMMR	8.805	7.22824	3.06953	3.09787	1.47059	High_risk
GSM972037	CIT081	GPL570	Frozen tissue of primary colorectal Adenocarcinoma (discovery)	total RNA	33	33	0	0	Alive	-	78	T4	proximal	Homo sapiens	2	0	N0	M0	discovery	33	N/A	Male	pMMR	9.70675	7.82874	3.02646	3.2071	1.46826	High_risk
GSM972176	CIT220	GPL570	Frozen tissue of primary colorectal Adenocarcinoma (discovery)	total RNA	36	36	1	1	Dead	+	85	T4	proximal	Homo sapiens	3	1	N2	M0	discovery	35	N/A	Female	pMMR	8.6298	6.99985	2.9849	3.00823	1.46347	High_risk
GSM972016	CIT060	GPL570	Frozen tissue of primary colorectal Adenocarcinoma (discovery)	total RNA	16	16	1	1	Dead	-	74.5	T3	proximal	Homo sapiens	2	1	N0	M0	discovery	14	N/A	Female	dMMR	9.69522	7.60222	2.88686	3.04903	1.46085	High_risk
GSM972392	CIT436	GPL570	Frozen tissue of primary colorectal Adenocarcinoma (discovery)	total RNA	44	44	1	1	Dead	+	75	T4	proximal	Homo sapiens	2	1	N0	M0	discovery	21	N/A	Female	pMMR	8.37264	7.17855	3.48638	2.92889	1.46038	High_risk
GSM972380	CIT424	GPL570	Frozen tissue of primary colorectal Adenocarcinoma (discovery)	total RNA	15	15	1	1	Dead	+	64	T3	proximal	Homo sapiens	3	1	N2	M0	discovery	6	N/A	Female	pMMR	8.2142	7.02811	2.83535	3.48982	1.45746	High_risk
GSM971988	CIT032	GPL570	Frozen tissue of primary colorectal Adenocarcinoma (discovery)	total RNA	18	18	1	1	Dead	-	77.2	T4	proximal	Homo sapiens	4	1	N1	M1	discovery	15	N/A	Female	pMMR	7.5641	7.1525	3.75913	3.22195	1.45273	High_risk
GSM972019	CIT063	GPL570	Frozen tissue of primary colorectal Adenocarcinoma (discovery)	total RNA	25	25	1	1	Dead	+	54	T3	proximal	Homo sapiens	3	1	N2	M0	discovery	21	N/A	Male	pMMR	8.75167	7.25082	2.91805	3.26973	1.45248	High_risk
GSM972008	CIT052	GPL570	Frozen tissue of primary colorectal Adenocarcinoma (discovery)	total RNA	72	72	1	1	Dead	N/A	67.3	T4	distal	Homo sapiens	4	1	N2	M1	discovery	2	N/A	Male	pMMR	9.571	8.02652	3.53579	3.01011	1.44834	High_risk
GSM972096	CIT140	GPL570	Frozen tissue of primary colorectal Adenocarcinoma (discovery)	total RNA	15	15	0	0	Alive	-	63	T2	distal	Homo sapiens	3	1	N1	M0	discovery	3	N/A	Female	pMMR	8.70404	7.31597	3.05577	3.23107	1.44375	High_risk
GSM972230	CIT274	GPL570	Frozen tissue of primary colorectal Adenocarcinoma (discovery)	total RNA	27	27	0	0	Alive	+	55	T3	distal	Homo sapiens	3	0	N1	M0	discovery	27	N/A	Male	pMMR	8.91701	7.23747	2.92819	3.09123	1.44184	High_risk
GSM972443	CIT487	GPL570	Frozen tissue of primary colorectal Adenocarcinoma (validation)	total RNA	48	48	0	0	Alive	-	49	T3	distal	Homo sapiens	2	0	N0	M0	validation	48	N/A	Male	dMMR	8.93725	7.77462	2.93685	3.73856	1.43997	High_risk
GSM972517	CIT561	GPL570	Frozen tissue of primary colorectal Adenocarcinoma (validation)	total RNA	37	37	1	1	Dead	+	88	T3	distal	Homo sapiens	2	1	N0	M0	validation	32	N/A	Female	pMMR	9.12595	7.68303	2.87869	3.52672	1.43568	High_risk
GSM972154	CIT198	GPL570	Frozen tissue of primary colorectal Adenocarcinoma (discovery)	total RNA	44	44	1	1	Dead	N/A	49	T4	distal	Homo sapiens	3	1	N2	M0	discovery	3	N/A	Female	pMMR	6.87023	7.19286	3.1275	4.36234	1.43105	High_risk
GSM972188	CIT232	GPL570	Frozen tissue of primary colorectal Adenocarcinoma (discovery)	total RNA	22	22	0	0	Alive	+	58	T3	distal	Homo sapiens	3	1	N2	M0	discovery	11	N/A	Female	pMMR	9.45534	8.19281	3.46868	3.29589	1.41764	High_risk
GSM971963	CIT007	GPL570	Frozen tissue of primary colorectal Adenocarcinoma (discovery)	total RNA	20	20	1	1	Dead	N/A	78.2	T3	proximal	Homo sapiens	2	1	N0	M0	discovery	17	N/A	Male	dMMR	9.10756	7.5229	3.48709	2.69807	1.41755	High_risk
GSM972318	CIT362	GPL570	Frozen tissue of primary colorectal Adenocarcinoma (discovery)	total RNA	36	36	1	1	Dead	+	84	T3	proximal	Homo sapiens	2	0	N0	M0	discovery	36	N/A	Female	pMMR	9.30986	8.24064	3.10845	3.80741	1.41301	High_risk
GSM972390	CIT434	GPL570	Frozen tissue of primary colorectal Adenocarcinoma (discovery)	total RNA	8	8	1	1	Dead	-	87	T3	proximal	Homo sapiens	3	1	N1	M0	discovery	6	N/A	Male	dMMR	8.32303	7.3257	3.38066	3.12754	1.40933	High_risk
GSM972152	CIT196	GPL570	Frozen tissue of primary colorectal Adenocarcinoma (discovery)	total RNA	56	56	0	0	Alive	N/A	70	T3	proximal	Homo sapiens	3	0	N1	M0	discovery	56	N/A	Female	pMMR	8.57418	7.59771	3.47651	3.1806	1.40726	High_risk
GSM971999	CIT043	GPL570	Frozen tissue of primary colorectal Adenocarcinoma (discovery)	total RNA	1	1	0	0	Alive	+	61.5	T3	distal	Homo sapiens	3	0	N1	M0	discovery	1	N/A	Male	pMMR	8.18361	7.33596	3.36924	3.24277	1.40357	High_risk
GSM972361	CIT405	GPL570	Frozen tissue of primary colorectal Adenocarcinoma (discovery)	total RNA	19	19	1	1	Dead	+	72	T4	distal	Homo sapiens	3	1	N2	M0	discovery	18	N/A	Female	pMMR	7.83718	6.68329	2.88567	3.15535	1.40274	High_risk
GSM972485	CIT529	GPL570	Frozen tissue of primary colorectal Adenocarcinoma (validation)	total RNA	75	75	0	0	Alive	+	69	T3	proximal	Homo sapiens	2	0	N0	M0	validation	75	N/A	Male	pMMR	8.43025	6.99392	2.96079	3.01797	1.40046	High_risk
GSM972107	CIT151	GPL570	Frozen tissue of primary colorectal Adenocarcinoma (discovery)	total RNA	60	60	1	1	Dead	+	76	T3	distal	Homo sapiens	3	0	N1	M0	discovery	60	N/A	Male	pMMR	7.3489	7.10713	3.2846	3.64946	1.3955	High_risk
GSM972271	CIT315	GPL570	Frozen tissue of primary colorectal Adenocarcinoma (discovery)	total RNA	14	14	1	1	Dead	+	92	T4	proximal	Homo sapiens	3	1	N1	M0	discovery	13	N/A	Male	pMMR	9.06267	7.65069	3.21575	3.09972	1.39401	High_risk
GSM972196	CIT240	GPL570	Frozen tissue of primary colorectal Adenocarcinoma (discovery)	total RNA	73	73	0	0	Alive	N/A	69	T3	proximal	Homo sapiens	2	0	N0	M0	discovery	73	N/A	Female	pMMR	8.21003	8.13777	3.8003	3.77723	1.39069	High_risk
GSM972366	CIT410	GPL570	Frozen tissue of primary colorectal Adenocarcinoma (discovery)	total RNA	24	24	1	1	Dead	+	50	T3	proximal	Homo sapiens	3	1	N2	M0	discovery	14	N/A	Male	pMMR	8.38111	7.27419	3.19993	3.14561	1.38927	High_risk
GSM972234	CIT278	GPL570	Frozen tissue of primary colorectal Adenocarcinoma (discovery)	total RNA	10	10	1	1	Dead	+	79	T3	proximal	Homo sapiens	4	0	N1	M1	discovery	10	N/A	Male	pMMR	8.54466	7.17255	3.12873	2.95688	1.38655	High_risk
GSM972049	CIT093	GPL570	Frozen tissue of primary colorectal Adenocarcinoma (discovery)	total RNA	26	26	0	0	Alive	+	79	T3	proximal	Homo sapiens	2	0	N0	M0	discovery	26	N/A	Male	pMMR	8.87258	7.55375	2.9268	3.38355	1.38558	High_risk
GSM972466	CIT510	GPL570	Frozen tissue of primary colorectal Adenocarcinoma (validation)	total RNA	75	75	0	0	Alive	+	73	T3	proximal	Homo sapiens	3	0	N1	M0	validation	75	N/A	Female	pMMR	8.65105	7.30596	3.14218	3.02257	1.38317	High_risk
GSM972293	CIT337	GPL570	Frozen tissue of primary colorectal Adenocarcinoma (discovery)	total RNA	50	50	0	0	Alive	+	42	T2	proximal	Homo sapiens	1	0	N0	M0	discovery	50	N/A	Male	pMMR	8.92779	7.60602	3.31827	3.01188	1.38067	High_risk
GSM972516	CIT560	GPL570	Frozen tissue of primary colorectal Adenocarcinoma (validation)	total RNA	66	66	0	0	Alive	+	82	T3	distal	Homo sapiens	2	0	N0	M0	validation	66	N/A	Male	pMMR	8.96419	7.74816	3.34901	3.09115	1.3639	High_risk
GSM972111	CIT155	GPL570	Frozen tissue of primary colorectal Adenocarcinoma (discovery)	total RNA	22	22	0	0	Alive	N/A	63	T3	distal	Homo sapiens	3	1	N2	M0	discovery	13	N/A	Male	pMMR	8.74172	7.83736	3.4003	3.32049	1.36348	High_risk
GSM972030	CIT074	GPL570	Frozen tissue of primary colorectal Adenocarcinoma (discovery)	total RNA	52	52	0	0	Alive	+	68	T3	proximal	Homo sapiens	3	0	N2	M0	discovery	52	N/A	Female	pMMR	8.66171	7.40475	3.22755	2.98806	1.35631	High_risk
GSM972291	CIT335	GPL570	Frozen tissue of primary colorectal Adenocarcinoma (discovery)	total RNA	32	32	0	0	Alive	-	46	T4	distal	Homo sapiens	3	1	N2	M0	discovery	10	N/A	Male	dMMR	7.81262	8.51229	2.98231	5.2641	1.35619	High_risk
GSM972038	CIT082	GPL570	Frozen tissue of primary colorectal Adenocarcinoma (discovery)	total RNA	1	1	1	1	Dead	+	61	T3	distal	Homo sapiens	2	0	N0	M0	discovery	1	N/A	Male	pMMR	9.04277	7.28177	2.83647	2.92675	1.35587	High_risk
GSM972208	CIT252	GPL570	Frozen tissue of primary colorectal Adenocarcinoma (discovery)	total RNA	25	25	1	1	Dead	+	63	T4	distal	Homo sapiens	4	1	N2	M1	discovery	0	N/A	Male	pMMR	8.48609	6.94883	3.01483	2.74518	1.3521	High_risk
GSM972104	CIT148	GPL570	Frozen tissue of primary colorectal Adenocarcinoma (discovery)	total RNA	41	41	0	0	Alive	+	72	T3	proximal	Homo sapiens	3	0	N2	M0	discovery	41	N/A	Female	pMMR	8.95224	7.3665	2.93741	2.97001	1.34266	High_risk
GSM972280	CIT324	GPL570	Frozen tissue of primary colorectal Adenocarcinoma (discovery)	total RNA	46	46	1	1	Dead	+	79	T4	proximal	Homo sapiens	2	0	N0	M0	discovery	46	N/A	Female	dMMR	8.81813	7.77266	3.45565	3.0704	1.34081	High_risk
GSM972458	CIT502	GPL570	Frozen tissue of primary colorectal Adenocarcinoma (validation)	total RNA	17	17	1	1	Dead	-	65	T3	proximal	Homo sapiens	2	0	N0	M0	validation	17	N/A	Male	dMMR	8.78034	7.73061	3.21989	3.27557	1.34024	High_risk
GSM972274	CIT318	GPL570	Frozen tissue of primary colorectal Adenocarcinoma (discovery)	total RNA	57	57	0	0	Alive	-	91	T4	proximal	Homo sapiens	3	0	N2	M0	discovery	57	N/A	Female	dMMR	8.44413	7.92207	3.48421	3.50972	1.33928	High_risk
GSM972224	CIT268	GPL570	Frozen tissue of primary colorectal Adenocarcinoma (discovery)	total RNA	25	25	1	1	Dead	-	74	T4	proximal	Homo sapiens	3	1	N2	M0	discovery	20	N/A	Male	dMMR	9.1306	7.78831	3.12703	3.1694	1.33842	High_risk
GSM972419	CIT463	GPL570	Frozen tissue of primary colorectal Adenocarcinoma (validation)	total RNA	32	32	1	1	Dead	+	85	T3	distal	Homo sapiens	3	1	N2	M0	validation	30	N/A	Female	pMMR	9.13669	8.00471	3.39744	3.14653	1.32813	High_risk
GSM972488	CIT532	GPL570	Frozen tissue of primary colorectal Adenocarcinoma (validation)	total RNA	49	49	0	0	Alive	-	65	T3	proximal	Homo sapiens	2	0	N0	M0	validation	49	N/A	Male	pMMR	9.57081	7.86984	2.79588	3.23427	1.32691	High_risk
GSM972003	CIT047	GPL570	Frozen tissue of primary colorectal Adenocarcinoma (discovery)	total RNA	27	27	1	1	Dead	-	64.6	T3	proximal	Homo sapiens	4	1	N2	M1	discovery	0	N/A	Male	pMMR	9.47706	7.86197	2.80153	3.28571	1.32527	High_risk
GSM971961	CIT005	GPL570	Frozen tissue of primary colorectal Adenocarcinoma (discovery)	total RNA	32	32	1	1	Dead	N/A	39.2	T3	distal	Homo sapiens	4	1	N1	M1	discovery	1	N/A	Female	pMMR	7.9992	7.01605	2.97502	3.15749	1.32016	High_risk
GSM971982	CIT026	GPL570	Frozen tissue of primary colorectal Adenocarcinoma (discovery)	total RNA	42	42	1	1	Dead	+	79.3	T4	proximal	Homo sapiens	3	0	N2	M0	discovery	42	N/A	Male	dMMR	8.048	7.34705	3.31666	3.19343	1.31657	High_risk
GSM972275	CIT319	GPL570	Frozen tissue of primary colorectal Adenocarcinoma (discovery)	total RNA	4	4	1	1	Dead	-	76	T4	proximal	Homo sapiens	2	1	N0	M0	discovery	3	N/A	Male	dMMR	9.33903	7.83959	3.17866	2.9672	1.31506	High_risk
GSM971972	CIT016	GPL570	Frozen tissue of primary colorectal Adenocarcinoma (discovery)	total RNA	75	75	0	0	Alive	+	40.2	T2	distal	Homo sapiens	1	0	N0	M0	discovery	75	N/A	Male	dMMR	9.65393	8.23655	2.95891	3.44028	1.31379	High_risk
GSM972278	CIT322	GPL570	Frozen tissue of primary colorectal Adenocarcinoma (discovery)	total RNA	45	45	0	0	Alive	-	72	T2	proximal	Homo sapiens	1	0	N0	M0	discovery	45	N/A	Female	dMMR	8.24336	7.70255	3.49536	3.28544	1.30361	High_risk
GSM972257	CIT301	GPL570	Frozen tissue of primary colorectal Adenocarcinoma (discovery)	total RNA	21	21	1	1	Dead	+	88	T4	distal	Homo sapiens	2	1	N0	M0	discovery	9	N/A	Female	pMMR	8.89839	8.20677	3.64422	3.27247	1.30132	High_risk
GSM972430	CIT474	GPL570	Frozen tissue of primary colorectal Adenocarcinoma (validation)	total RNA	53	53	0	0	Alive	-	43	T3	proximal	Homo sapiens	2	0	N0	M0	validation	53	N/A	Female	pMMR	8.889	7.86029	3.19752	3.2791	1.30051	High_risk
GSM972068	CIT112	GPL570	Frozen tissue of primary colorectal Adenocarcinoma (discovery)	total RNA	22	22	1	1	Dead	+	44	T4	distal	Homo sapiens	2	1	N0	M0	discovery	3	N/A	Male	N/A	8.70378	7.44972	2.86568	3.2257	1.29971	High_risk
GSM972493	CIT537	GPL570	Frozen tissue of primary colorectal Adenocarcinoma (validation)	total RNA	59	59	0	0	Alive	+	89	T3	proximal	Homo sapiens	2	0	N0	M0	validation	59	N/A	Female	pMMR	9.54917	8.00792	3.10766	3.04661	1.29792	High_risk
GSM972160	CIT204	GPL570	Frozen tissue of primary colorectal Adenocarcinoma (discovery)	total RNA	77	77	0	0	Alive	N/A	73	T3	distal	Homo sapiens	2	1	N0	M0	discovery	39	N/A	Male	pMMR	7.30656	6.88951	3.34074	3.10229	1.29528	High_risk
GSM972272	CIT316	GPL570	Frozen tissue of primary colorectal Adenocarcinoma (discovery)	total RNA	15	15	1	1	Dead	+	47	T3	proximal	Homo sapiens	4	0	N1	M1	discovery	15	N/A	Female	pMMR	7.49253	7.07722	3.36391	3.1729	1.29444	High_risk
GSM972297	CIT341	GPL570	Frozen tissue of primary colorectal Adenocarcinoma (discovery)	total RNA	46	46	1	1	Dead	-	77	T1	proximal	Homo sapiens	1	0	N0	M0	discovery	46	N/A	Male	pMMR	8.33027	7.24249	3.14422	2.96076	1.29403	High_risk
GSM972024	CIT068	GPL570	Frozen tissue of primary colorectal Adenocarcinoma (discovery)	total RNA	43	43	0	0	Alive	+	62	T2	distal	Homo sapiens	3	1	N2	M0	discovery	37	N/A	Male	pMMR	8.52866	7.47642	2.95051	3.28004	1.28821	High_risk
GSM972138	CIT182	GPL570	Frozen tissue of primary colorectal Adenocarcinoma (discovery)	total RNA	53	53	1	1	Dead	N/A	77	T3	distal	Homo sapiens	2	1	N0	M0	discovery	45	N/A	Male	pMMR	9.50771	7.94965	2.91325	3.1706	1.28813	High_risk
GSM972227	CIT271	GPL570	Frozen tissue of primary colorectal Adenocarcinoma (discovery)	total RNA	20	20	1	1	Dead	-	61	T3	proximal	Homo sapiens	4	0	N2	M1	discovery	20	N/A	Male	pMMR	8.63934	7.80574	3.27026	3.29236	1.28616	High_risk
GSM972428	CIT472	GPL570	Frozen tissue of primary colorectal Adenocarcinoma (validation)	total RNA	55	55	0	0	Alive	+	62	T3	distal	Homo sapiens	3	0	N2	M0	validation	55	N/A	Male	pMMR	8.56623	7.60511	3.12562	3.2272	1.28227	High_risk
GSM972203	CIT247	GPL570	Frozen tissue of primary colorectal Adenocarcinoma (discovery)	total RNA	54	54	0	0	Alive	+	66	T3	distal	Homo sapiens	3	0	N2	M0	discovery	54	N/A	Female	pMMR	9.82457	8.442	3.08022	3.36144	1.27804	High_risk
GSM972225	CIT269	GPL570	Frozen tissue of primary colorectal Adenocarcinoma (discovery)	total RNA	37	37	0	0	Alive	+	51	T3	distal	Homo sapiens	2	0	N0	M0	discovery	37	N/A	Male	pMMR	8.84322	7.86602	3.12841	3.33089	1.27741	High_risk
GSM972065	CIT109	GPL570	Frozen tissue of primary colorectal Adenocarcinoma (discovery)	total RNA	46	46	0	0	Alive	+	48	T3	distal	Homo sapiens	2	0	N0	M0	discovery	46	N/A	Male	N/A	7.74494	7.11261	2.97967	3.35763	1.27644	High_risk
GSM972306	CIT350	GPL570	Frozen tissue of primary colorectal Adenocarcinoma (discovery)	total RNA	56	56	0	0	Alive	+	70	T3	distal	Homo sapiens	2	0	N0	M0	discovery	56	N/A	Male	pMMR	8.60531	7.58586	3.36215	2.92294	1.27474	High_risk
GSM972006	CIT050	GPL570	Frozen tissue of primary colorectal Adenocarcinoma (discovery)	total RNA	23	23	1	1	Dead	+	67.5	T3	distal	Homo sapiens	4	1	N0	M1	discovery	0	N/A	Female	pMMR	9.09952	7.63147	3.03185	2.92361	1.27231	High_risk
GSM972345	CIT389	GPL570	Frozen tissue of primary colorectal Adenocarcinoma (discovery)	total RNA	42	42	1	1	Dead	+	83	T3	proximal	Homo sapiens	3	1	N2	M0	discovery	41	N/A	Male	pMMR	8.32747	6.84854	2.71006	2.83658	1.27168	High_risk
GSM972439	CIT483	GPL570	Frozen tissue of primary colorectal Adenocarcinoma (validation)	total RNA	2	2	1	1	Dead	N/A	65	T3	distal	Homo sapiens	4	1	N1	M1	validation	0	N/A	Male	pMMR	8.28954	7.69424	3.72153	2.93631	1.2707	High_risk
GSM972047	CIT091	GPL570	Frozen tissue of primary colorectal Adenocarcinoma (discovery)	total RNA	33	33	0	0	Alive	+	93	T3	proximal	Homo sapiens	2	0	N0	M0	discovery	33	N/A	Female	pMMR	9.23203	7.67285	2.89828	2.99822	1.26913	High_risk
GSM971965	CIT009	GPL570	Frozen tissue of primary colorectal Adenocarcinoma (discovery)	total RNA	33	33	0	0	Alive	+	37.5	T3	distal	Homo sapiens	2	0	N0	M0	discovery	33	N/A	Female	pMMR	9.31229	7.78071	2.92861	3.04072	1.26804	High_risk
GSM972099	CIT143	GPL570	Frozen tissue of primary colorectal Adenocarcinoma (discovery)	total RNA	15	15	0	0	Alive	N/A	78	T3	distal	Homo sapiens	3	0	N1	M0	discovery	15	N/A	Male	pMMR	8.82879	7.60452	3.04153	3.07394	1.26782	High_risk
GSM972463	CIT507	GPL570	Frozen tissue of primary colorectal Adenocarcinoma (validation)	total RNA	2	2	1	1	Dead	-	67	T4	proximal	Homo sapiens	3	N/A	N2	M0	validation	N/A	N/A	Male	pMMR	8.59271	7.80094	3.49505	3.05392	1.26713	High_risk
GSM972284	CIT328	GPL570	Frozen tissue of primary colorectal Adenocarcinoma (discovery)	total RNA	27	27	1	1	Dead	+	63	T4	distal	Homo sapiens	4	0	N2	M1	discovery	27	N/A	Female	pMMR	8.48507	7.93452	3.95016	2.85308	1.26525	High_risk
GSM972248	CIT292	GPL570	Frozen tissue of primary colorectal Adenocarcinoma (discovery)	total RNA	14	14	0	0	Alive	+	58	T3	proximal	Homo sapiens	2	0	N0	M0	discovery	14	N/A	Male	pMMR	8.63109	7.65028	3.21819	3.09787	1.2637	High_risk
GSM972074	CIT118	GPL570	Frozen tissue of primary colorectal Adenocarcinoma (discovery)	total RNA	75	75	1	1	Dead	N/A	70	T4	distal	Homo sapiens	2	1	N0	M0	discovery	1	N/A	Female	N/A	7.54962	6.90793	3.12501	3.06598	1.26057	High_risk
GSM972299	CIT343	GPL570	Frozen tissue of primary colorectal Adenocarcinoma (discovery)	total RNA	41	41	1	1	Dead	+	54	T4	distal	Homo sapiens	4	0	N2	M1	discovery	41	N/A	Female	pMMR	7.9643	7.10231	3.03881	3.06296	1.25333	High_risk
GSM972480	CIT524	GPL570	Frozen tissue of primary colorectal Adenocarcinoma (validation)	total RNA	69	69	0	0	Alive	-	78	T3	proximal	Homo sapiens	2	0	N0	M0	validation	69	N/A	Male	pMMR	8.75345	7.91074	3.36987	3.15658	1.25257	Low_risk
GSM972459	CIT503	GPL570	Frozen tissue of primary colorectal Adenocarcinoma (validation)	total RNA	12	12	0	0	Alive	-	80	T3	proximal	Homo sapiens	2	0	N0	M0	validation	12	N/A	Male	pMMR	8.67192	7.62113	2.7844	3.41957	1.24949	Low_risk
GSM972289	CIT333	GPL570	Frozen tissue of primary colorectal Adenocarcinoma (discovery)	total RNA	17	17	1	1	Dead	+	72	T4	proximal	Homo sapiens	4	0	N1	M1	discovery	17	N/A	Male	pMMR	7.90701	7.38301	3.57606	2.92359	1.24942	Low_risk
GSM972053	CIT097	GPL570	Frozen tissue of primary colorectal Adenocarcinoma (discovery)	total RNA	29	29	0	0	Alive	+	55	T2	proximal	Homo sapiens	2	0	N0	M0	discovery	29	N/A	Male	pMMR	9.09859	7.76869	2.96209	3.10586	1.24854	Low_risk
GSM972100	CIT144	GPL570	Frozen tissue of primary colorectal Adenocarcinoma (discovery)	total RNA	25	25	0	0	Alive	N/A	71	T4	proximal	Homo sapiens	3	0	N2	M0	discovery	25	N/A	Female	pMMR	8.09672	7.32968	3.04446	3.22453	1.24584	Low_risk
GSM972484	CIT528	GPL570	Frozen tissue of primary colorectal Adenocarcinoma (validation)	total RNA	76	76	0	0	Alive	+	68	T3	distal	Homo sapiens	2	0	N0	M0	validation	76	N/A	Male	pMMR	9.06365	7.7093	2.89026	3.10782	1.24049	Low_risk
GSM972120	CIT164	GPL570	Frozen tissue of primary colorectal Adenocarcinoma (discovery)	total RNA	36	36	0	0	Alive	N/A	96	T3	proximal	Homo sapiens	3	0	N1	M0	discovery	36	N/A	Female	pMMR	9.26556	7.87473	3.07241	2.97598	1.23699	Low_risk
GSM971989	CIT033	GPL570	Frozen tissue of primary colorectal Adenocarcinoma (discovery)	total RNA	24	24	1	1	Dead	-	71.3	T2	proximal	Homo sapiens	1	1	N0	M0	discovery	16	N/A	Male	pMMR	8.50901	7.90968	3.40326	3.26785	1.23667	Low_risk
GSM972093	CIT137	GPL570	Frozen tissue of primary colorectal Adenocarcinoma (discovery)	total RNA	74	74	0	0	Alive	+	55	T4	distal	Homo sapiens	2	0	N0	M0	discovery	74	N/A	Female	pMMR	8.13307	7.27603	3.13777	3.01194	1.23536	Low_risk
GSM972187	CIT231	GPL570	Frozen tissue of primary colorectal Adenocarcinoma (discovery)	total RNA	49	49	0	0	Alive	N/A	62	T3	proximal	Homo sapiens	2	1	N0	M0	discovery	9	N/A	Male	pMMR	8.92021	7.69584	3.11504	2.96568	1.23502	Low_risk
GSM972170	CIT214	GPL570	Frozen tissue of primary colorectal Adenocarcinoma (discovery)	total RNA	73	73	0	0	Alive	N/A	67	T2	distal	Homo sapiens	3	0	N2	M0	discovery	73	N/A	Female	pMMR	9.48682	7.74076	2.85153	2.8456	1.23273	Low_risk
GSM972121	CIT165	GPL570	Frozen tissue of primary colorectal Adenocarcinoma (discovery)	total RNA	35	35	0	0	Alive	+	96	T3	distal	Homo sapiens	3	0	N1	M0	discovery	35	N/A	Male	pMMR	9.01696	7.77096	3.04725	3.04496	1.23168	Low_risk
GSM972455	CIT499	GPL570	Frozen tissue of primary colorectal Adenocarcinoma (validation)	total RNA	74	74	0	0	Alive	+	89	T3	proximal	Homo sapiens	3	0	N1	M0	validation	74	N/A	Female	dMMR	8.514	7.83366	3.39296	3.16505	1.23128	Low_risk
GSM972249	CIT293	GPL570	Frozen tissue of primary colorectal Adenocarcinoma (discovery)	total RNA	14	14	0	0	Alive	+	74	T1	proximal	Homo sapiens	1	0	N0	M0	discovery	14	N/A	Female	pMMR	8.3582	7.68704	3.0418	3.43817	1.22958	Low_risk
GSM972105	CIT149	GPL570	Frozen tissue of primary colorectal Adenocarcinoma (discovery)	total RNA	32	32	0	0	Alive	+	53	T2	distal	Homo sapiens	3	0	N2	M0	discovery	32	N/A	Male	pMMR	7.26136	7.14646	3.321	3.28781	1.21873	Low_risk
GSM972033	CIT077	GPL570	Frozen tissue of primary colorectal Adenocarcinoma (discovery)	total RNA	50	50	0	0	Alive	N/A	45	T4	distal	Homo sapiens	2	0	N0	M0	discovery	50	N/A	Female	pMMR	8.44546	7.60742	3.21126	3.0784	1.21854	Low_risk
GSM972478	CIT522	GPL570	Frozen tissue of primary colorectal Adenocarcinoma (validation)	total RNA	69	69	0	0	Alive	+	80	T3	distal	Homo sapiens	2	0	N0	M0	validation	69	N/A	Male	pMMR	8.80338	7.74571	3.2644	2.92707	1.21761	Low_risk
GSM972440	CIT484	GPL570	Frozen tissue of primary colorectal Adenocarcinoma (validation)	total RNA	52	52	0	0	Alive	N/A	50	T3	distal	Homo sapiens	2	0	N0	M0	validation	52	N/A	Male	pMMR	8.3143	7.29327	2.89543	3.07842	1.21322	Low_risk
GSM972491	CIT535	GPL570	Frozen tissue of primary colorectal Adenocarcinoma (validation)	total RNA	70	70	0	0	Alive	+	74	T3	distal	Homo sapiens	2	0	N0	M0	validation	70	N/A	Male	pMMR	9.46625	7.87598	2.74373	3.08541	1.21214	Low_risk
GSM972481	CIT525	GPL570	Frozen tissue of primary colorectal Adenocarcinoma (validation)	total RNA	65	65	1	1	Dead	+	67	T3	distal	Homo sapiens	3	0	N2	M0	validation	65	N/A	Male	pMMR	8.2258	7.33993	3.13051	2.95692	1.20642	Low_risk
GSM972494	CIT538	GPL570	Frozen tissue of primary colorectal Adenocarcinoma (validation)	total RNA	57	57	0	0	Alive	+	43	T2	distal	Homo sapiens	1	0	N0	M0	validation	57	N/A	Female	dMMR	8.26728	7.36289	2.83337	3.23349	1.20166	Low_risk
GSM972372	CIT416	GPL570	Frozen tissue of primary colorectal Adenocarcinoma (discovery)	total RNA	50	50	1	1	Dead	+	59	T4	proximal	Homo sapiens	3	1	N2	M0	discovery	33	N/A	Male	pMMR	8.76329	8.01035	3.45535	3.05833	1.19958	Low_risk
GSM972063	CIT107	GPL570	Frozen tissue of primary colorectal Adenocarcinoma (discovery)	total RNA	70	70	0	0	Alive	+	54	T3	distal	Homo sapiens	2	0	N0	M0	discovery	70	N/A	Male	N/A	9.49189	7.86565	2.7659	2.98519	1.19369	Low_risk
GSM972058	CIT102	GPL570	Frozen tissue of primary colorectal Adenocarcinoma (discovery)	total RNA	60	60	0	0	Alive	-	75	T3	proximal	Homo sapiens	2	0	N0	M0	discovery	60	N/A	Female	N/A	8.90443	7.80999	2.93564	3.18529	1.19036	Low_risk
GSM972199	CIT243	GPL570	Frozen tissue of primary colorectal Adenocarcinoma (discovery)	total RNA	66	66	0	0	Alive	+	73	T3	distal	Homo sapiens	3	0	N2	M0	discovery	66	N/A	Male	pMMR	8.81198	8.01422	3.21768	3.2241	1.18559	Low_risk
GSM972231	CIT275	GPL570	Frozen tissue of primary colorectal Adenocarcinoma (discovery)	total RNA	14	14	0	0	Alive	+	54	T3	distal	Homo sapiens	4	0	N1	M1	discovery	14	N/A	Male	pMMR	8.99817	7.95161	3.07651	3.14234	1.18546	Low_risk
GSM972450	CIT494	GPL570	Frozen tissue of primary colorectal Adenocarcinoma (validation)	total RNA	47	47	1	1	Dead	+	80	T3	distal	Homo sapiens	2	1	N0	M0	validation	19	N/A	Male	pMMR	8.84938	7.77723	2.87713	3.23	1.18513	Low_risk
GSM972247	CIT291	GPL570	Frozen tissue of primary colorectal Adenocarcinoma (discovery)	total RNA	6	6	0	0	Alive	+	79	T4	distal	Homo sapiens	2	0	N0	M0	discovery	6	N/A	Male	pMMR	7.65667	7.66113	3.79655	3.08306	1.18379	Low_risk
GSM972228	CIT272	GPL570	Frozen tissue of primary colorectal Adenocarcinoma (discovery)	total RNA	1	1	0	0	Alive	-	68	T3	proximal	Homo sapiens	2	0	N0	M0	discovery	1	N/A	Male	pMMR	8.90623	8.06977	3.37301	3.06361	1.18281	Low_risk
GSM972095	CIT139	GPL570	Frozen tissue of primary colorectal Adenocarcinoma (discovery)	total RNA	67	67	0	0	Alive	+	50	T3	distal	Homo sapiens	2	0	N0	M0	discovery	67	N/A	Male	pMMR	7.86316	7.49983	3.19025	3.30891	1.18033	Low_risk
GSM971975	CIT019	GPL570	Frozen tissue of primary colorectal Adenocarcinoma (discovery)	total RNA	46	46	0	0	Alive	+	41.9	T3	distal	Homo sapiens	2	0	N0	M0	discovery	46	N/A	Female	pMMR	9.62343	8.01544	2.83342	2.96692	1.17728	Low_risk
GSM972081	CIT125	GPL570	Frozen tissue of primary colorectal Adenocarcinoma (discovery)	total RNA	26	26	0	0	Alive	+	68	T3	distal	Homo sapiens	2	0	N0	M0	discovery	26	N/A	Female	N/A	9.06466	8.08229	2.99549	3.30808	1.17439	Low_risk
GSM972444	CIT488	GPL570	Frozen tissue of primary colorectal Adenocarcinoma (validation)	total RNA	14	14	1	1	Dead	-	73	T4	proximal	Homo sapiens	3	1	N2	M0	validation	5	N/A	Male	dMMR	9.17134	7.5091	2.60913	2.87885	1.17211	Low_risk
GSM972370	CIT414	GPL570	Frozen tissue of primary colorectal Adenocarcinoma (discovery)	total RNA	71	71	1	1	Dead	+	73	T3	distal	Homo sapiens	3	1	N1	M0	discovery	32	N/A	Female	pMMR	8.18964	7.4296	2.75335	3.37303	1.16903	Low_risk
GSM972468	CIT512	GPL570	Frozen tissue of primary colorectal Adenocarcinoma (validation)	total RNA	24	24	1	1	Dead	+	73	T3	distal	Homo sapiens	2	0	N0	M0	validation	24	N/A	Male	pMMR	7.85421	7.62158	3.58338	3.05526	1.16888	Low_risk
GSM972521	CIT565	GPL570	Frozen tissue of primary colorectal Adenocarcinoma (validation)	total RNA	76	76	1	1	Dead	-	90	T3	proximal	Homo sapiens	2	0	N0	M0	validation	76	N/A	Female	pMMR	8.67281	7.56796	3.17232	2.74205	1.15742	Low_risk
GSM972002	CIT046	GPL570	Frozen tissue of primary colorectal Adenocarcinoma (discovery)	total RNA	26	26	0	0	Alive	+	77.8	T4	distal	Homo sapiens	3	1	N1	M0	discovery	25	N/A	Male	pMMR	8.86322	7.84104	2.83544	3.26104	1.15328	Low_risk
GSM971962	CIT006	GPL570	Frozen tissue of primary colorectal Adenocarcinoma (discovery)	total RNA	73	73	0	0	Alive	+	60.9	T4	proximal	Homo sapiens	3	0	N2	M0	discovery	73	N/A	Male	dMMR	7.8006	7.25224	3.22621	2.93889	1.15205	Low_risk
GSM972504	CIT548	GPL570	Frozen tissue of primary colorectal Adenocarcinoma (validation)	total RNA	30	30	1	1	Dead	+	80	T3	distal	Homo sapiens	3	1	N2	M0	validation	24	N/A	Male	pMMR	8.5338	7.66184	2.80301	3.30994	1.15058	Low_risk
GSM971958	CIT002	GPL570	Frozen tissue of primary colorectal Adenocarcinoma (discovery)	total RNA	9	9	1	1	Dead	-	36.4	T3	distal	Homo sapiens	4	1	N2	M1	discovery	0	N/A	Female	pMMR	8.24788	7.18666	2.39456	3.31949	1.14696	Low_risk
GSM972314	CIT358	GPL570	Frozen tissue of primary colorectal Adenocarcinoma (discovery)	total RNA	46	46	0	0	Alive	-	86	T3	proximal	Homo sapiens	3	0	N1	M0	discovery	46	N/A	Female	dMMR	8.60965	7.83856	3.23403	3.03883	1.145	Low_risk
GSM972126	CIT170	GPL570	Frozen tissue of primary colorectal Adenocarcinoma (discovery)	total RNA	63	63	0	0	Alive	N/A	61	T3	distal	Homo sapiens	2	0	N0	M0	discovery	63	N/A	Male	pMMR	8.41635	8.03099	3.51054	3.15582	1.14474	Low_risk
GSM972415	CIT459	GPL570	Frozen tissue of primary colorectal Adenocarcinoma (validation)	total RNA	42	42	1	1	Dead	N/A	69	T3	distal	Homo sapiens	3	1	N1	M0	validation	8	N/A	Male	pMMR	8.63603	7.78128	3.35715	2.80895	1.13809	Low_risk
GSM972013	CIT057	GPL570	Frozen tissue of primary colorectal Adenocarcinoma (discovery)	total RNA	43	43	1	1	Dead	-	89.4	T2	distal	Homo sapiens	4	0	N1	M1	discovery	43	N/A	Female	pMMR	9.11206	8.06398	2.94205	3.20688	1.13653	Low_risk
GSM972102	CIT146	GPL570	Frozen tissue of primary colorectal Adenocarcinoma (discovery)	total RNA	46	46	0	0	Alive	N/A	22	T3	distal	Homo sapiens	3	0	N1	M0	discovery	46	N/A	Male	pMMR	7.9019	7.65524	3.4178	3.13967	1.13528	Low_risk
GSM972021	CIT065	GPL570	Frozen tissue of primary colorectal Adenocarcinoma (discovery)	total RNA	37	37	1	1	Dead	+	58	T3	distal	Homo sapiens	3	1	N2	M0	discovery	5	N/A	Female	pMMR	7.98598	7.90126	3.82436	2.97628	1.13082	Low_risk
GSM972472	CIT516	GPL570	Frozen tissue of primary colorectal Adenocarcinoma (validation)	total RNA	80	80	0	0	Alive	+	58	T4	proximal	Homo sapiens	2	0	N0	M0	validation	80	N/A	Male	pMMR	8.69124	7.48544	2.82346	2.89313	1.1283	Low_risk
GSM972103	CIT147	GPL570	Frozen tissue of primary colorectal Adenocarcinoma (discovery)	total RNA	58	58	0	0	Alive	+	66	T3	distal	Homo sapiens	3	1	N2	M0	discovery	28	N/A	Male	pMMR	9.01375	7.94606	3.15278	2.89522	1.12398	Low_risk
GSM972238	CIT282	GPL570	Frozen tissue of primary colorectal Adenocarcinoma (discovery)	total RNA	19	19	0	0	Alive	+	53	T2	distal	Homo sapiens	3	0	N1	M0	discovery	19	N/A	Female	pMMR	7.93182	7.50398	3.32302	2.98908	1.12309	Low_risk
GSM972305	CIT349	GPL570	Frozen tissue of primary colorectal Adenocarcinoma (discovery)	total RNA	31	31	0	0	Alive	-	82	T4	proximal	Homo sapiens	3	0	N2	M0	discovery	31	N/A	Female	dMMR	6.97717	7.40382	3.70559	3.20421	1.12034	Low_risk
GSM972210	CIT254	GPL570	Frozen tissue of primary colorectal Adenocarcinoma (discovery)	total RNA	46	46	1	1	Dead	+	50	T3	distal	Homo sapiens	4	1	N0	M1	discovery	0	N/A	Male	pMMR	9.00917	8.03933	2.93912	3.20815	1.11714	Low_risk
GSM972255	CIT299	GPL570	Frozen tissue of primary colorectal Adenocarcinoma (discovery)	total RNA	5	5	0	0	Alive	+	81	T3	proximal	Homo sapiens	2	0	N0	M0	discovery	5	N/A	Female	pMMR	8.16066	7.5154	3.33302	2.79932	1.11464	Low_risk
GSM971992	CIT036	GPL570	Frozen tissue of primary colorectal Adenocarcinoma (discovery)	total RNA	20	20	1	1	Dead	N/A	85.6	T4	distal	Homo sapiens	2	0	N0	M0	discovery	20	N/A	Male	pMMR	8.13848	7.77165	3.07857	3.3858	1.11389	Low_risk
GSM971998	CIT042	GPL570	Frozen tissue of primary colorectal Adenocarcinoma (discovery)	total RNA	23	23	1	1	Dead	+	74.8	T3	proximal	Homo sapiens	3	1	N1	M0	discovery	18	N/A	Male	pMMR	7.32601	7.59875	3.46554	3.39273	1.10924	Low_risk
GSM972036	CIT080	GPL570	Frozen tissue of primary colorectal Adenocarcinoma (discovery)	total RNA	50	50	0	0	Alive	N/A	47	T4	proximal	Homo sapiens	2	0	N0	M0	discovery	50	N/A	Female	pMMR	8.67338	7.68636	2.8172	3.11767	1.10913	Low_risk
GSM972310	CIT354	GPL570	Frozen tissue of primary colorectal Adenocarcinoma (discovery)	total RNA	25	25	0	0	Alive	+	80	T3	proximal	Homo sapiens	3	0	N1	M0	discovery	25	N/A	Female	pMMR	8.56796	7.88962	3.14297	3.1322	1.10835	Low_risk
GSM971959	CIT003	GPL570	Frozen tissue of primary colorectal Adenocarcinoma (discovery)	total RNA	52	52	0	0	Alive	-	36.9	T4	proximal	Homo sapiens	2	1	N0	M0	discovery	4	N/A	Male	pMMR	6.02878	7.09917	3.4308	3.77587	1.10751	Low_risk
GSM972045	CIT089	GPL570	Frozen tissue of primary colorectal Adenocarcinoma (discovery)	total RNA	11	11	1	1	Dead	-	71	T3	proximal	Homo sapiens	4	1	N0	M1	discovery	0	N/A	Male	pMMR	8.83173	8.21991	2.87239	3.60885	1.10667	Low_risk
GSM972232	CIT276	GPL570	Frozen tissue of primary colorectal Adenocarcinoma (discovery)	total RNA	21	21	0	0	Alive	+	69	T4	distal	Homo sapiens	4	0	N2	M1	discovery	21	N/A	Male	pMMR	7.87721	7.4243	3.15191	3.0552	1.10607	Low_risk
GSM972112	CIT156	GPL570	Frozen tissue of primary colorectal Adenocarcinoma (discovery)	total RNA	32	32	1	1	Dead	N/A	64	T3	proximal	Homo sapiens	3	0	N2	M0	discovery	32	N/A	Female	pMMR	8.54243	7.92499	3.25452	3.07686	1.10437	Low_risk
GSM972442	CIT486	GPL570	Frozen tissue of primary colorectal Adenocarcinoma (validation)	total RNA	6	6	1	1	Dead	N/A	54	T3	distal	Homo sapiens	4	1	N2	M1	validation	0	N/A	Female	pMMR	8.99855	7.98251	2.79401	3.25344	1.10378	Low_risk
GSM972098	CIT142	GPL570	Frozen tissue of primary colorectal Adenocarcinoma (discovery)	total RNA	15	15	1	1	Dead	+	66	T4	distal	Homo sapiens	3	0	N2	M0	discovery	15	N/A	Male	pMMR	7.96711	7.52719	2.92781	3.32739	1.1026	Low_risk
GSM972482	CIT526	GPL570	Frozen tissue of primary colorectal Adenocarcinoma (validation)	total RNA	42	42	0	0	Alive	-	90	T3	proximal	Homo sapiens	2	0	N0	M0	validation	42	N/A	Female	pMMR	8.09318	7.51884	2.93304	3.21382	1.10159	Low_risk
GSM972135	CIT179	GPL570	Frozen tissue of primary colorectal Adenocarcinoma (discovery)	total RNA	13	13	1	1	Dead	N/A	78	T3	distal	Homo sapiens	2	1	N0	M0	discovery	4	N/A	Female	pMMR	8.22674	8.15231	3.44015	3.40978	1.10027	Low_risk
GSM972044	CIT088	GPL570	Frozen tissue of primary colorectal Adenocarcinoma (discovery)	total RNA	42	42	0	0	Alive	+	58	T4	proximal	Homo sapiens	2	0	N0	M0	discovery	42	N/A	Male	pMMR	8.78063	7.82165	2.81155	3.18495	1.09822	Low_risk
GSM972519	CIT563	GPL570	Frozen tissue of primary colorectal Adenocarcinoma (validation)	total RNA	14	14	1	1	Dead	+	58	T3	distal	Homo sapiens	2	1	N0	M0	validation	11	N/A	Male	pMMR	9.15059	7.91071	3.05874	2.7687	1.09575	Low_risk
GSM972066	CIT110	GPL570	Frozen tissue of primary colorectal Adenocarcinoma (discovery)	total RNA	49	49	0	0	Alive	+	69	T4	distal	Homo sapiens	4	1	N0	M1	discovery	0	N/A	Male	N/A	7.80694	7.5617	3.11163	3.28825	1.09308	Low_risk
GSM972028	CIT072	GPL570	Frozen tissue of primary colorectal Adenocarcinoma (discovery)	total RNA	78	78	0	0	Alive	+	46	T3	proximal	Homo sapiens	3	0	N2	M0	discovery	78	N/A	Female	pMMR	7.87957	7.4645	3.01593	3.19077	1.08751	Low_risk
GSM972295	CIT339	GPL570	Frozen tissue of primary colorectal Adenocarcinoma (discovery)	total RNA	61	61	0	0	Alive	+	68	T4	proximal	Homo sapiens	3	0	N1	M0	discovery	61	N/A	Male	pMMR	7.36885	7.32282	2.93092	3.43708	1.06938	Low_risk
GSM972476	CIT520	GPL570	Frozen tissue of primary colorectal Adenocarcinoma (validation)	total RNA	64	64	0	0	Alive	+	61	T4	distal	Homo sapiens	3	0	N1	M0	validation	64	N/A	Male	pMMR	7.89545	7.46108	3.18999	2.95418	1.06757	Low_risk
GSM972385	CIT429	GPL570	Frozen tissue of primary colorectal Adenocarcinoma (discovery)	total RNA	63	63	0	0	Alive	+	70	T3	distal	Homo sapiens	2	0	N0	M0	discovery	63	N/A	Male	pMMR	7.86921	7.58444	3.29689	3.0222	1.06663	Low_risk
GSM972499	CIT543	GPL570	Frozen tissue of primary colorectal Adenocarcinoma (validation)	total RNA	72	72	0	0	Alive	-	82	T4	proximal	Homo sapiens	3	0	N2	M0	validation	72	N/A	Male	dMMR	9.188	8.31169	3.44847	2.78656	1.06509	Low_risk
GSM972365	CIT409	GPL570	Frozen tissue of primary colorectal Adenocarcinoma (discovery)	total RNA	47	47	0	0	Alive	+	59	T3	proximal	Homo sapiens	3	0	N2	M0	discovery	47	N/A	Female	pMMR	7.93869	7.30962	2.81868	3.0875	1.06477	Low_risk
GSM972256	CIT300	GPL570	Frozen tissue of primary colorectal Adenocarcinoma (discovery)	total RNA	19	19	0	0	Alive	+	63	T4	distal	Homo sapiens	4	1	N1	M1	discovery	13	N/A	Female	pMMR	7.07696	7.58693	3.03562	3.86959	1.06209	Low_risk
GSM972341	CIT385	GPL570	Frozen tissue of primary colorectal Adenocarcinoma (discovery)	total RNA	69	69	0	0	Alive	+	89	T3	distal	Homo sapiens	3	0	N1	M0	discovery	69	N/A	Female	pMMR	8.62369	7.81735	2.90925	3.09459	1.05497	Low_risk
GSM972290	CIT334	GPL570	Frozen tissue of primary colorectal Adenocarcinoma (discovery)	total RNA	39	39	0	0	Alive	+	70	T2	distal	Homo sapiens	1	0	N0	M0	discovery	39	N/A	Female	dMMR	9.35071	7.96918	2.71751	2.91901	1.05337	Low_risk
GSM972405	CIT449	GPL570	Frozen tissue of primary colorectal Adenocarcinoma (validation)	total RNA	79	79	1	1	Dead	+	70	T4	distal	Homo sapiens	2	0	N0	M0	validation	79	N/A	Female	N/A	8.68638	8.058	3.10123	3.15367	1.05168	Low_risk
GSM972061	CIT105	GPL570	Frozen tissue of primary colorectal Adenocarcinoma (discovery)	total RNA	43	43	1	1	Dead	+	78	T4	distal	Homo sapiens	2	0	N0	M0	discovery	43	N/A	Female	N/A	8.33672	7.7912	3.2205	2.96159	1.04996	Low_risk
GSM972092	CIT136	GPL570	Frozen tissue of primary colorectal Adenocarcinoma (discovery)	total RNA	47	47	0	0	Alive	+	76	T3	distal	Homo sapiens	2	0	N0	M0	discovery	47	N/A	Female	pMMR	7.02603	7.07652	3.04998	3.21476	1.04723	Low_risk
GSM971987	CIT031	GPL570	Frozen tissue of primary colorectal Adenocarcinoma (discovery)	total RNA	68	68	0	0	Alive	+	66.7	T3	proximal	Homo sapiens	2	0	N0	M0	discovery	68	N/A	Male	pMMR	7.53841	7.50743	3.58914	2.83523	1.0449	Low_risk
GSM972400	CIT444	GPL570	Frozen tissue of primary colorectal Adenocarcinoma (validation)	total RNA	11	11	1	1	Dead	+	67.8	T4	distal	Homo sapiens	4	1	N2	M1	validation	8	N/A	Female	pMMR	7.75292	7.60356	3.05945	3.30875	1.0434	Low_risk
GSM972329	CIT373	GPL570	Frozen tissue of primary colorectal Adenocarcinoma (discovery)	total RNA	78	78	0	0	Alive	+	61	T3	distal	Homo sapiens	2	0	N0	M0	discovery	78	N/A	Male	pMMR	6.74296	6.9774	3.22282	3.12184	1.04193	Low_risk
GSM972404	CIT448	GPL570	Frozen tissue of primary colorectal Adenocarcinoma (validation)	total RNA	48	48	0	0	Alive	+	68	T3	distal	Homo sapiens	2	0	N0	M0	validation	48	N/A	Male	N/A	8.27553	7.71933	3.11274	2.99864	1.04021	Low_risk
GSM972251	CIT295	GPL570	Frozen tissue of primary colorectal Adenocarcinoma (discovery)	total RNA	7	7	1	1	Dead	+	57	T4	distal	Homo sapiens	4	0	N1	M1	discovery	7	N/A	Male	pMMR	8.09883	7.19907	2.66559	2.90444	1.03568	Low_risk
GSM972029	CIT073	GPL570	Frozen tissue of primary colorectal Adenocarcinoma (discovery)	total RNA	36	36	0	0	Alive	+	58	T4	distal	Homo sapiens	3	0	N2	M0	discovery	36	N/A	Male	pMMR	7.49949	7.20459	3.0346	3.00288	1.03536	Low_risk
GSM971995	CIT039	GPL570	Frozen tissue of primary colorectal Adenocarcinoma (discovery)	total RNA	25	25	0	0	Alive	-	61.8	T4	distal	Homo sapiens	2	0	N0	M0	discovery	25	N/A	Female	pMMR	7.51065	8.06259	3.39455	3.72082	1.03512	Low_risk
GSM972220	CIT264	GPL570	Frozen tissue of primary colorectal Adenocarcinoma (discovery)	total RNA	1	1	0	0	Alive	-	81	T3	proximal	Homo sapiens	3	0	N1	M0	discovery	1	N/A	Male	dMMR	7.99839	8.13215	3.60398	3.2169	1.02827	Low_risk
GSM972161	CIT205	GPL570	Frozen tissue of primary colorectal Adenocarcinoma (discovery)	total RNA	11	11	1	1	Dead	N/A	91	T3	distal	Homo sapiens	2	1	N0	M0	discovery	9	N/A	Female	pMMR	8.76739	7.85483	2.90547	2.9605	1.02449	Low_risk
GSM972356	CIT400	GPL570	Frozen tissue of primary colorectal Adenocarcinoma (discovery)	total RNA	53	53	1	1	Dead	+	73	T3	distal	Homo sapiens	2	N/A	N0	M0	discovery	53	N/A	Female	pMMR	8.18603	7.86402	3.18774	3.12686	1.02095	Low_risk
GSM972010	CIT054	GPL570	Frozen tissue of primary colorectal Adenocarcinoma (discovery)	total RNA	46	46	1	1	Dead	-	74.5	T3	distal	Homo sapiens	4	1	N1	M1	discovery	10	N/A	Male	pMMR	8.28877	7.58856	2.89608	2.98654	1.02031	Low_risk
GSM972023	CIT067	GPL570	Frozen tissue of primary colorectal Adenocarcinoma (discovery)	total RNA	16	16	0	0	Alive	+	59	T3	distal	Homo sapiens	3	1	N1	M0	discovery	6	N/A	Female	pMMR	8.87448	7.9185	2.96411	2.88791	1.01881	Low_risk
GSM972412	CIT456	GPL570	Frozen tissue of primary colorectal Adenocarcinoma (validation)	total RNA	8	8	1	1	Dead	N/A	78	T3	proximal	Homo sapiens	3	1	N2	M0	validation	5	N/A	Male	pMMR	6.92577	7.20637	3.61665	2.82749	1.01857	Low_risk
GSM972166	CIT210	GPL570	Frozen tissue of primary colorectal Adenocarcinoma (discovery)	total RNA	12	12	1	1	Dead	N/A	42	T3	distal	Homo sapiens	3	1	N1	M0	discovery	3	N/A	Female	pMMR	8.03129	7.48766	3.00947	2.93022	1.01501	Low_risk
GSM972338	CIT382	GPL570	Frozen tissue of primary colorectal Adenocarcinoma (discovery)	total RNA	74	74	0	0	Alive	+	69	T3	distal	Homo sapiens	2	0	N0	M0	discovery	74	N/A	Male	pMMR	7.57496	7.4666	3.24634	3.00462	1.00998	Low_risk
GSM972214	CIT258	GPL570	Frozen tissue of primary colorectal Adenocarcinoma (discovery)	total RNA	2	2	1	1	Dead	-	88	T3	proximal	Homo sapiens	4	1	N2	M1	discovery	0	N/A	Female	pMMR	5.79803	9.32066	3.09183	6.83299	1.0097	Low_risk
GSM972101	CIT145	GPL570	Frozen tissue of primary colorectal Adenocarcinoma (discovery)	total RNA	35	35	0	0	Alive	N/A	56	T3	distal	Homo sapiens	3	1	N1	M0	discovery	21	N/A	Male	pMMR	7.94879	8.22012	3.86469	3.06072	1.00862	Low_risk
GSM972200	CIT244	GPL570	Frozen tissue of primary colorectal Adenocarcinoma (discovery)	total RNA	54	54	0	0	Alive	+	61	T3	distal	Homo sapiens	2	0	N0	M0	discovery	54	N/A	Male	pMMR	7.06904	7.30886	3.23084	3.18088	1.0006	Low_risk
GSM972286	CIT330	GPL570	Frozen tissue of primary colorectal Adenocarcinoma (discovery)	total RNA	37	37	0	0	Alive	-	24	T3	proximal	Homo sapiens	2	0	N0	M0	discovery	37	N/A	Male	dMMR	8.03086	7.85072	3.31864	3.04557	0.999413	Low_risk
GSM972118	CIT162	GPL570	Frozen tissue of primary colorectal Adenocarcinoma (discovery)	total RNA	30	30	0	0	Alive	+	64	T3	distal	Homo sapiens	3	1	N2	M0	discovery	19	N/A	Male	pMMR	6.68367	8.0148	3.14859	4.4299	0.996035	Low_risk
GSM972507	CIT551	GPL570	Frozen tissue of primary colorectal Adenocarcinoma (validation)	total RNA	42	42	0	0	Alive	-	83	T3	proximal	Homo sapiens	3	0	N1	M0	validation	42	N/A	Female	dMMR	8.83592	8.11746	3.03558	3.03266	0.992893	Low_risk
GSM972217	CIT261	GPL570	Frozen tissue of primary colorectal Adenocarcinoma (discovery)	total RNA	70	70	0	0	Alive	N/A	73	T3	distal	Homo sapiens	4	1	N1	M1	discovery	0	N/A	Male	pMMR	7.93204	8.14616	3.23574	3.55402	0.991713	Low_risk
GSM972520	CIT564	GPL570	Frozen tissue of primary colorectal Adenocarcinoma (validation)	total RNA	62	62	1	1	Dead	+	76	T3	distal	Homo sapiens	3	0	N1	M0	validation	62	N/A	Male	pMMR	6.74871	7.74232	3.02945	4.13874	0.989718	Low_risk
GSM972302	CIT346	GPL570	Frozen tissue of primary colorectal Adenocarcinoma (discovery)	total RNA	27	27	1	1	Dead	+	79	T4	proximal	Homo sapiens	3	0	N1	M0	discovery	27	N/A	Male	pMMR	7.66374	7.35558	2.98565	2.99627	0.987271	Low_risk
GSM972416	CIT460	GPL570	Frozen tissue of primary colorectal Adenocarcinoma (validation)	total RNA	8	8	1	1	Dead	+	49	T4	distal	Homo sapiens	2	1	N0	M0	validation	5	N/A	Male	pMMR	8.50555	8.24287	2.87056	3.58654	0.986659	Low_risk
GSM972202	CIT246	GPL570	Frozen tissue of primary colorectal Adenocarcinoma (discovery)	total RNA	53	53	0	0	Alive	+	57	T3	distal	Homo sapiens	3	0	N1	M0	discovery	53	N/A	Female	pMMR	9.20852	8.32299	3.01598	3.01129	0.98606	Low_risk
GSM972351	CIT395	GPL570	Frozen tissue of primary colorectal Adenocarcinoma (discovery)	total RNA	24	24	0	0	Alive	+	71	T4	distal	Homo sapiens	2	0	N0	M0	discovery	24	N/A	Male	N/A	8.03672	7.83501	3.28911	3.01185	0.984032	Low_risk
GSM972489	CIT533	GPL570	Frozen tissue of primary colorectal Adenocarcinoma (validation)	total RNA	74	74	0	0	Alive	-	77	T3	proximal	Homo sapiens	2	0	N0	M0	validation	74	N/A	Female	pMMR	8.54578	7.93268	3.09746	2.92567	0.97947	Low_risk
GSM972454	CIT498	GPL570	Frozen tissue of primary colorectal Adenocarcinoma (validation)	total RNA	75	75	0	0	Alive	+	62	T2	distal	Homo sapiens	1	0	N0	M0	validation	75	N/A	Male	pMMR	8.02656	7.51575	2.65052	3.22996	0.978718	Low_risk
GSM972244	CIT288	GPL570	Frozen tissue of primary colorectal Adenocarcinoma (discovery)	total RNA	14	14	0	0	Alive	N/A	51	T1	distal	Homo sapiens	1	0	N0	M0	discovery	14	N/A	Female	pMMR	7.01003	7.48341	3.2943	3.32526	0.977489	Low_risk
GSM972017	CIT061	GPL570	Frozen tissue of primary colorectal Adenocarcinoma (discovery)	total RNA	43	43	0	0	Alive	+	73	T3	proximal	Homo sapiens	3	0	N2	M0	discovery	43	N/A	Female	pMMR	8.43279	7.84245	3.01081	2.97725	0.977359	Low_risk
GSM972418	CIT462	GPL570	Frozen tissue of primary colorectal Adenocarcinoma (validation)	total RNA	70	70	0	0	Alive	-	64	T3	distal	Homo sapiens	2	0	N0	M0	validation	70	N/A	Male	pMMR	7.69241	7.82059	3.39683	3.12814	0.975743	Low_risk
GSM972509	CIT553	GPL570	Frozen tissue of primary colorectal Adenocarcinoma (validation)	total RNA	14	14	0	0	Alive	+	73	T2	distal	Homo sapiens	1	0	N0	M0	validation	14	N/A	Female	pMMR	8.61002	8.27054	3.38531	3.01011	0.975429	Low_risk
GSM972153	CIT197	GPL570	Frozen tissue of primary colorectal Adenocarcinoma (discovery)	total RNA	66	66	1	1	Dead	N/A	71	T3	distal	Homo sapiens	2	0	N0	M0	discovery	66	N/A	Male	pMMR	8.45186	7.55297	2.90844	2.69152	0.974419	Low_risk
GSM972359	CIT403	GPL570	Frozen tissue of primary colorectal Adenocarcinoma (discovery)	total RNA	30	30	1	1	Dead	-	56	T3	proximal	Homo sapiens	2	1	N0	M0	discovery	12	N/A	Female	pMMR	7.30318	7.07483	2.99181	2.87215	0.972136	Low_risk
GSM971980	CIT024	GPL570	Frozen tissue of primary colorectal Adenocarcinoma (discovery)	total RNA	59	59	0	0	Alive	N/A	76.9	T4	proximal	Homo sapiens	3	0	N1	M0	discovery	59	N/A	Male	dMMR	8.32162	7.75772	3.25247	2.6982	0.969376	Low_risk
GSM971964	CIT008	GPL570	Frozen tissue of primary colorectal Adenocarcinoma (discovery)	total RNA	35	35	0	0	Alive	-	35.4	T2	distal	Homo sapiens	3	0	N2	M0	discovery	35	N/A	Female	pMMR	9.01718	7.99026	3.10297	2.60907	0.968751	Low_risk
GSM972335	CIT379	GPL570	Frozen tissue of primary colorectal Adenocarcinoma (discovery)	total RNA	46	46	1	1	Dead	+	73	T2	distal	Homo sapiens	1	0	N0	M0	discovery	46	N/A	Male	pMMR	9.48625	8.41533	2.48521	3.39292	0.968416	Low_risk
GSM972347	CIT391	GPL570	Frozen tissue of primary colorectal Adenocarcinoma (discovery)	total RNA	7	7	0	0	Alive	+	73	T3	distal	Homo sapiens	2	0	N0	M0	discovery	7	N/A	Female	pMMR	8.10158	7.9735	3.28752	3.0986	0.968048	Low_risk
GSM972106	CIT150	GPL570	Frozen tissue of primary colorectal Adenocarcinoma (discovery)	total RNA	72	72	0	0	Alive	N/A	96	T3	distal	Homo sapiens	3	1	N1	M0	discovery	9	N/A	Female	pMMR	7.7702	7.68772	3.07539	3.19702	0.967797	Low_risk
GSM972046	CIT090	GPL570	Frozen tissue of primary colorectal Adenocarcinoma (discovery)	total RNA	58	58	0	0	Alive	+	54	T3	distal	Homo sapiens	2	1	N0	M0	discovery	21	N/A	Male	pMMR	8.19387	7.89998	3.30708	2.91527	0.967324	Low_risk
GSM972437	CIT481	GPL570	Frozen tissue of primary colorectal Adenocarcinoma (validation)	total RNA	7	7	1	1	Dead	+	48	T3	distal	Homo sapiens	4	1	N2	M1	validation	0	N/A	Female	pMMR	7.69869	7.51079	2.85633	3.23169	0.963241	Low_risk
GSM972512	CIT556	GPL570	Frozen tissue of primary colorectal Adenocarcinoma (validation)	total RNA	23	23	1	1	Dead	N/A	62	T4	proximal	Homo sapiens	3	1	N2	M0	validation	4	N/A	Male	pMMR	7.92237	7.62526	2.92711	3.13678	0.963124	Low_risk
GSM971993	CIT037	GPL570	Frozen tissue of primary colorectal Adenocarcinoma (discovery)	total RNA	56	56	0	0	Alive	+	67.5	T3	distal	Homo sapiens	2	0	N0	M0	discovery	56	N/A	Male	pMMR	8.69629	8.70436	3.54357	3.3027	0.962252	Low_risk
GSM972133	CIT177	GPL570	Frozen tissue of primary colorectal Adenocarcinoma (discovery)	total RNA	53	53	1	1	Dead	N/A	64	T3	distal	Homo sapiens	3	1	N0	M0	discovery	27	N/A	Male	pMMR	6.84404	7.33811	3.39031	3.12881	0.959374	Low_risk
GSM972511	CIT555	GPL570	Frozen tissue of primary colorectal Adenocarcinoma (validation)	total RNA	47	47	1	1	Dead	+	75	T3	proximal	Homo sapiens	3	0	N2	M0	validation	47	N/A	Male	pMMR	8.41814	8.07452	3.06715	3.17686	0.958042	Low_risk
GSM972262	CIT306	GPL570	Frozen tissue of primary colorectal Adenocarcinoma (discovery)	total RNA	5	5	0	0	Alive	-	88	T4	distal	Homo sapiens	2	0	N0	M0	discovery	5	N/A	Female	dMMR	7.30399	7.84194	3.54076	3.26189	0.957261	Low_risk
GSM972091	CIT135	GPL570	Frozen tissue of primary colorectal Adenocarcinoma (discovery)	total RNA	70	70	0	0	Alive	+	67	T3	distal	Homo sapiens	2	1	N0	M0	discovery	45	N/A	Male	pMMR	8.71663	8.10367	2.8803	3.15763	0.95286	Low_risk
GSM972088	CIT132	GPL570	Frozen tissue of primary colorectal Adenocarcinoma (discovery)	total RNA	79	79	0	0	Alive	-	73	T4	distal	Homo sapiens	2	0	N0	M0	discovery	79	N/A	Female	pMMR	7.59841	7.48644	3.23891	2.86824	0.949608	Low_risk
GSM972041	CIT085	GPL570	Frozen tissue of primary colorectal Adenocarcinoma (discovery)	total RNA	55	55	0	0	Alive	+	78	T3	distal	Homo sapiens	2	0	N0	M0	discovery	55	N/A	Male	pMMR	7.97116	7.67314	2.93561	3.11198	0.947206	Low_risk
GSM972142	CIT186	GPL570	Frozen tissue of primary colorectal Adenocarcinoma (discovery)	total RNA	35	35	1	1	Dead	+	86	T3	proximal	Homo sapiens	3	1	N2	M0	discovery	2	N/A	Female	pMMR	7.09276	7.10764	3.14266	2.8591	0.94577	Low_risk
GSM971973	CIT017	GPL570	Frozen tissue of primary colorectal Adenocarcinoma (discovery)	total RNA	46	46	0	0	Alive	+	24.9	T3	distal	Homo sapiens	2	0	N0	M0	discovery	46	N/A	Male	pMMR	7.73029	8.07383	2.97051	3.75439	0.943255	Low_risk
GSM972175	CIT219	GPL570	Frozen tissue of primary colorectal Adenocarcinoma (discovery)	total RNA	43	43	1	1	Dead	+	83	T3	distal	Homo sapiens	3	1	N1	M0	discovery	28	N/A	Female	pMMR	9.0419	8.0797	2.52065	3.19854	0.938897	Low_risk
GSM972241	CIT285	GPL570	Frozen tissue of primary colorectal Adenocarcinoma (discovery)	total RNA	17	17	1	1	Dead	-	61	T3	distal	Homo sapiens	2	0	N0	M0	discovery	17	N/A	Male	dMMR	8.62687	7.9124	2.78394	3.04141	0.937707	Low_risk
GSM972219	CIT263	GPL570	Frozen tissue of primary colorectal Adenocarcinoma (discovery)	total RNA	53	53	0	0	Alive	N/A	60	T3	distal	Homo sapiens	4	1	N2	M1	discovery	0	N/A	Male	pMMR	7.46107	7.50245	3.01434	3.16334	0.930032	Low_risk
GSM972268	CIT312	GPL570	Frozen tissue of primary colorectal Adenocarcinoma (discovery)	total RNA	48	48	0	0	Alive	+	67	T2	distal	Homo sapiens	3	0	N1	M0	discovery	48	N/A	Male	pMMR	6.90653	7.53194	3.02688	3.58721	0.921736	Low_risk
GSM972162	CIT206	GPL570	Frozen tissue of primary colorectal Adenocarcinoma (discovery)	total RNA	77	77	0	0	Alive	N/A	73	T3	distal	Homo sapiens	3	0	N1	M0	discovery	77	N/A	Female	pMMR	8.23608	7.47113	2.78916	2.72048	0.915108	Low_risk
GSM972094	CIT138	GPL570	Frozen tissue of primary colorectal Adenocarcinoma (discovery)	total RNA	61	61	0	0	Alive	-	67	T3	proximal	Homo sapiens	2	0	N0	M0	discovery	61	N/A	Female	pMMR	7.46718	7.92497	3.0351	3.62696	0.912821	Low_risk
GSM972447	CIT491	GPL570	Frozen tissue of primary colorectal Adenocarcinoma (validation)	total RNA	31	31	0	0	Alive	-	71	T3	proximal	Homo sapiens	2	0	N0	M0	validation	31	N/A	Male	dMMR	8.581	8.2414	3.00592	3.20448	0.910419	Low_risk
GSM972304	CIT348	GPL570	Frozen tissue of primary colorectal Adenocarcinoma (discovery)	total RNA	30	30	0	0	Alive	-	60	T3	distal	Homo sapiens	2	0	N0	M0	discovery	30	N/A	Female	pMMR	8.44983	8.24541	3.33865	2.97677	0.907932	Low_risk
GSM972005	CIT049	GPL570	Frozen tissue of primary colorectal Adenocarcinoma (discovery)	total RNA	44	44	0	0	Alive	+	66.1	T4	proximal	Homo sapiens	4	1	N1	M1	discovery	0	N/A	Male	pMMR	7.36824	8.06914	3.67429	3.23297	0.903092	Low_risk
GSM972492	CIT536	GPL570	Frozen tissue of primary colorectal Adenocarcinoma (validation)	total RNA	68	68	0	0	Alive	+	69	T2	proximal	Homo sapiens	1	0	N0	M0	validation	68	N/A	Male	pMMR	8.14605	7.81254	2.65854	3.31158	0.9013	Low_risk
GSM972490	CIT534	GPL570	Frozen tissue of primary colorectal Adenocarcinoma (validation)	total RNA	74	74	0	0	Alive	+	67	T3	distal	Homo sapiens	2	0	N0	M0	validation	74	N/A	Male	pMMR	8.73746	8.01101	2.65522	3.11421	0.900245	Low_risk
GSM972215	CIT259	GPL570	Frozen tissue of primary colorectal Adenocarcinoma (discovery)	total RNA	47	47	0	0	Alive	N/A	73	T4	proximal	Homo sapiens	3	0	N2	M0	discovery	47	N/A	Female	pMMR	8.65425	8.03291	2.88902	2.97038	0.898078	Low_risk
GSM972110	CIT154	GPL570	Frozen tissue of primary colorectal Adenocarcinoma (discovery)	total RNA	7	7	1	1	Dead	N/A	76	T4	proximal	Homo sapiens	3	1	N2	M0	discovery	4	N/A	Male	pMMR	9.24954	8.67805	3.15207	3.07356	0.897984	Low_risk
GSM972014	CIT058	GPL570	Frozen tissue of primary colorectal Adenocarcinoma (discovery)	total RNA	29	29	1	1	Dead	-	65.8	T3	distal	Homo sapiens	4	1	N0	M1	discovery	0	N/A	Male	pMMR	8.76398	8.15875	2.80954	3.11925	0.896389	Low_risk
GSM972441	CIT485	GPL570	Frozen tissue of primary colorectal Adenocarcinoma (validation)	total RNA	68	68	0	0	Alive	+	49	T4	distal	Homo sapiens	4	1	N2	M1	validation	0	N/A	Female	pMMR	7.79819	7.83299	3.21956	3.03165	0.893462	Low_risk
GSM971957	CIT001	GPL570	Frozen tissue of primary colorectal Adenocarcinoma (discovery)	total RNA	10	10	1	1	Dead	+	34.5	T4	distal	Homo sapiens	4	1	N2	M1	discovery	0	N/A	Male	pMMR	7.3358	7.43773	3.1594	2.94208	0.892975	Low_risk
GSM972164	CIT208	GPL570	Frozen tissue of primary colorectal Adenocarcinoma (discovery)	total RNA	69	69	1	1	Dead	N/A	70	T3	distal	Homo sapiens	3	1	N0	M0	discovery	3	N/A	Male	pMMR	6.74215	7.2825	3.11947	3.2316	0.89151	Low_risk
GSM972117	CIT161	GPL570	Frozen tissue of primary colorectal Adenocarcinoma (discovery)	total RNA	32	32	0	0	Alive	-	78	T3	proximal	Homo sapiens	3	1	N1	M0	discovery	11	N/A	Female	N/A	7.69484	7.74588	3.01169	3.18921	0.887604	Low_risk
GSM972337	CIT381	GPL570	Frozen tissue of primary colorectal Adenocarcinoma (discovery)	total RNA	41	41	1	1	Dead	-	80	T3	proximal	Homo sapiens	3	0	N1	M0	discovery	41	N/A	Female	dMMR	7.70054	7.93705	3.2136	3.21656	0.883155	Low_risk
GSM972292	CIT336	GPL570	Frozen tissue of primary colorectal Adenocarcinoma (discovery)	total RNA	25	25	0	0	Alive	-	62	T3	proximal	Homo sapiens	2	0	N0	M0	discovery	25	N/A	Female	dMMR	6.73437	7.91797	3.09682	4.02543	0.878004	Low_risk
GSM972116	CIT160	GPL570	Frozen tissue of primary colorectal Adenocarcinoma (discovery)	total RNA	29	29	1	1	Dead	+	79	T3	distal	Homo sapiens	3	1	N2	M0	discovery	2	N/A	Female	pMMR	7.39517	7.6382	3.29024	2.98085	0.876815	Low_risk
GSM972062	CIT106	GPL570	Frozen tissue of primary colorectal Adenocarcinoma (discovery)	total RNA	23	23	1	1	Dead	+	43	T4	distal	Homo sapiens	2	1	N0	M0	discovery	0	N/A	Female	pMMR	7.88371	7.77649	2.92224	3.13977	0.874568	Low_risk
GSM972382	CIT426	GPL570	Frozen tissue of primary colorectal Adenocarcinoma (discovery)	total RNA	38	38	1	1	Dead	+	58	T3	proximal	Homo sapiens	2	1	N0	M0	discovery	37	N/A	Male	pMMR	7.40284	7.94995	3.31077	3.34037	0.874103	Low_risk
GSM972031	CIT075	GPL570	Frozen tissue of primary colorectal Adenocarcinoma (discovery)	total RNA	55	55	0	0	Alive	N/A	81	T3	distal	Homo sapiens	2	0	N0	M0	discovery	55	N/A	Male	pMMR	7.64988	7.67341	3.19758	2.90805	0.870807	Low_risk
GSM972064	CIT108	GPL570	Frozen tissue of primary colorectal Adenocarcinoma (discovery)	total RNA	22	22	1	1	Dead	+	60	T4	distal	Homo sapiens	4	1	N0	M1	discovery	0	N/A	Male	N/A	7.68343	7.624	2.9526	3.04789	0.865799	Low_risk
GSM972414	CIT458	GPL570	Frozen tissue of primary colorectal Adenocarcinoma (validation)	total RNA	53	53	0	0	Alive	+	52	T3	distal	Homo sapiens	2	0	N0	M0	validation	53	N/A	Female	pMMR	8.11614	7.61742	2.67873	2.97444	0.863474	Low_risk
GSM972043	CIT087	GPL570	Frozen tissue of primary colorectal Adenocarcinoma (discovery)	total RNA	27	27	1	1	Dead	+	56	T3	distal	Homo sapiens	4	1	N0	M1	discovery	0	N/A	Male	pMMR	8.59757	8.06937	2.95634	2.90444	0.862551	Low_risk
GSM972218	CIT262	GPL570	Frozen tissue of primary colorectal Adenocarcinoma (discovery)	total RNA	7	7	1	1	Dead	N/A	75	T4	proximal	Homo sapiens	4	1	N2	M1	discovery	0	N/A	Female	pMMR	8.84837	8.3611	2.79512	3.23816	0.862015	Low_risk
GSM972087	CIT131	GPL570	Frozen tissue of primary colorectal Adenocarcinoma (discovery)	total RNA	32	32	1	1	Dead	+	84	T3	proximal	Homo sapiens	2	1	N0	M0	discovery	8	N/A	Female	pMMR	8.09423	8.07902	3.09956	3.14668	0.858281	Low_risk
GSM972282	CIT326	GPL570	Frozen tissue of primary colorectal Adenocarcinoma (discovery)	total RNA	51	51	0	0	Alive	-	79	T2	distal	Homo sapiens	1	0	N0	M0	discovery	51	N/A	Female	dMMR	6.81205	7.66148	2.93378	3.75166	0.85722	Low_risk
GSM972048	CIT092	GPL570	Frozen tissue of primary colorectal Adenocarcinoma (discovery)	total RNA	30	30	0	0	Alive	+	50	T4	distal	Homo sapiens	4	1	N0	M1	discovery	0	N/A	Female	pMMR	7.7714	7.78671	3.01093	3.09947	0.854035	Low_risk
GSM972252	CIT296	GPL570	Frozen tissue of primary colorectal Adenocarcinoma (discovery)	total RNA	16	16	0	0	Alive	+	37	T3	proximal	Homo sapiens	4	0	N1	M1	discovery	16	N/A	Female	pMMR	8.15222	8.11864	2.85133	3.37858	0.851423	Low_risk
GSM972086	CIT130	GPL570	Frozen tissue of primary colorectal Adenocarcinoma (discovery)	total RNA	43	43	1	1	Dead	+	81	T3	distal	Homo sapiens	2	0	N0	M0	discovery	43	N/A	Male	pMMR	8.55854	8.16472	2.98411	2.99322	0.849129	Low_risk
GSM972151	CIT195	GPL570	Frozen tissue of primary colorectal Adenocarcinoma (discovery)	total RNA	77	77	0	0	Alive	N/A	75	T3	distal	Homo sapiens	3	0	N1	M0	discovery	77	N/A	Female	pMMR	7.30659	7.74684	3.2354	3.15671	0.844173	Low_risk
GSM971990	CIT034	GPL570	Frozen tissue of primary colorectal Adenocarcinoma (discovery)	total RNA	12	12	1	1	Dead	+	83.1	T2	proximal	Homo sapiens	1	0	N0	M0	discovery	12	N/A	Male	pMMR	8.49976	8.43814	2.8924	3.44625	0.83902	Low_risk
GSM972339	CIT383	GPL570	Frozen tissue of primary colorectal Adenocarcinoma (discovery)	total RNA	76	76	0	0	Alive	+	67	T3	proximal	Homo sapiens	3	0	N1	M0	discovery	76	N/A	Male	pMMR	8.27049	8.2652	3.08813	3.20908	0.83843	Low_risk
GSM972298	CIT342	GPL570	Frozen tissue of primary colorectal Adenocarcinoma (discovery)	total RNA	9	9	0	0	Alive	-	83	T3	proximal	Homo sapiens	2	0	N0	M0	discovery	9	N/A	Female	dMMR	8.69288	8.20595	2.73401	3.14804	0.833016	Low_risk
GSM972325	CIT369	GPL570	Frozen tissue of primary colorectal Adenocarcinoma (discovery)	total RNA	71	71	0	0	Alive	N/A	55	T3	proximal	Homo sapiens	3	1	N1	M0	discovery	53	N/A	Male	pMMR	8.76993	8.62722	2.89791	3.43632	0.823848	Low_risk
GSM972236	CIT280	GPL570	Frozen tissue of primary colorectal Adenocarcinoma (discovery)	total RNA	12	12	0	0	Alive	+	71	T1	distal	Homo sapiens	4	0	N0	M1	discovery	12	N/A	Male	pMMR	7.03502	7.69544	2.94536	3.52337	0.82085	Low_risk
GSM972042	CIT086	GPL570	Frozen tissue of primary colorectal Adenocarcinoma (discovery)	total RNA	51	51	0	0	Alive	-	83	T3	proximal	Homo sapiens	2	0	N0	M0	discovery	51	N/A	Male	pMMR	8.56923	8.28946	3.05909	2.99339	0.819022	Low_risk
GSM972413	CIT457	GPL570	Frozen tissue of primary colorectal Adenocarcinoma (validation)	total RNA	20	20	1	1	Dead	N/A	66	T3	distal	Homo sapiens	3	1	N1	M0	validation	16	N/A	Male	pMMR	7.25711	7.34737	2.98724	2.86635	0.816859	Low_risk
GSM972155	CIT199	GPL570	Frozen tissue of primary colorectal Adenocarcinoma (discovery)	total RNA	24	24	1	1	Dead	N/A	42	T3	distal	Homo sapiens	3	1	N2	M0	discovery	6	N/A	Male	pMMR	7.82386	7.88619	2.97043	3.12354	0.813602	Low_risk
GSM972336	CIT380	GPL570	Frozen tissue of primary colorectal Adenocarcinoma (discovery)	total RNA	50	50	0	0	Alive	+	63	T3	distal	Homo sapiens	3	0	N1	M0	discovery	50	N/A	Male	pMMR	7.17424	8.13169	3.95856	2.95122	0.811489	Low_risk
GSM971966	CIT010	GPL570	Frozen tissue of primary colorectal Adenocarcinoma (discovery)	total RNA	63	63	0	0	Alive	+	40.5	T3	distal	Homo sapiens	3	0	N1	M0	discovery	63	N/A	Female	N/A	7.24771	7.71251	3.16963	3.1371	0.810002	Low_risk
GSM972124	CIT168	GPL570	Frozen tissue of primary colorectal Adenocarcinoma (discovery)	total RNA	75	75	0	0	Alive	+	49	T3	distal	Homo sapiens	2	0	N0	M0	discovery	75	N/A	Female	pMMR	8.22796	8.15665	3.11061	3.00884	0.80888	Low_risk
GSM972393	CIT437	GPL570	Frozen tissue of primary colorectal Adenocarcinoma (discovery)	total RNA	47	47	1	1	Dead	+	76	T3	proximal	Homo sapiens	2	1	N0	M0	discovery	5	N/A	Male	pMMR	5.96512	7.22118	3.33478	3.32342	0.80812	Low_risk
GSM972075	CIT119	GPL570	Frozen tissue of primary colorectal Adenocarcinoma (discovery)	total RNA	44	44	1	1	Dead	+	42	T4	distal	Homo sapiens	2	0	N0	M0	discovery	44	N/A	Male	N/A	8.31127	8.29333	3.00891	3.20877	0.805454	Low_risk
GSM972276	CIT320	GPL570	Frozen tissue of primary colorectal Adenocarcinoma (discovery)	total RNA	43	43	0	0	Alive	+	59	T3	proximal	Homo sapiens	3	0	N2	M0	discovery	43	N/A	Male	dMMR	7.94529	8.07733	3.03247	3.17845	0.800441	Low_risk
GSM972287	CIT331	GPL570	Frozen tissue of primary colorectal Adenocarcinoma (discovery)	total RNA	43	43	0	0	Alive	-	77	T3	proximal	Homo sapiens	2	0	N0	M0	discovery	43	N/A	Male	dMMR	8.67137	8.10871	2.65385	3.02727	0.795718	Low_risk
GSM972320	CIT364	GPL570	Frozen tissue of primary colorectal Adenocarcinoma (discovery)	total RNA	58	58	1	1	Dead	+	64	T2	distal	Homo sapiens	3	1	N1	M0	discovery	10	N/A	Male	pMMR	8.33156	7.91887	2.5961	3.09826	0.794131	Low_risk
GSM972449	CIT493	GPL570	Frozen tissue of primary colorectal Adenocarcinoma (validation)	total RNA	41	41	1	1	Dead	+	51	T4	proximal	Homo sapiens	3	1	N1	M0	validation	19	N/A	Female	pMMR	7.73612	7.95142	3.09233	3.10236	0.793475	Low_risk
GSM972253	CIT297	GPL570	Frozen tissue of primary colorectal Adenocarcinoma (discovery)	total RNA	16	16	0	0	Alive	+	56	T3	proximal	Homo sapiens	4	0	N2	M1	discovery	16	N/A	Female	pMMR	8.01841	7.86677	2.80344	3.05343	0.788812	Low_risk
GSM972269	CIT313	GPL570	Frozen tissue of primary colorectal Adenocarcinoma (discovery)	total RNA	79	79	0	0	Alive	+	70	T2	proximal	Homo sapiens	1	0	N0	M0	discovery	79	N/A	Male	pMMR	6.66554	7.95776	3.50678	3.503	0.78872	Low_risk
GSM972146	CIT190	GPL570	Frozen tissue of primary colorectal Adenocarcinoma (discovery)	total RNA	66	66	0	0	Alive	N/A	60	T3	distal	Homo sapiens	3	0	N2	M0	discovery	66	N/A	Male	pMMR	7.34072	7.92267	3.24218	3.18764	0.781028	Low_risk
GSM972333	CIT377	GPL570	Frozen tissue of primary colorectal Adenocarcinoma (discovery)	total RNA	80	80	0	0	Alive	+	49	T3	distal	Homo sapiens	2	0	N0	M0	discovery	80	N/A	Male	pMMR	7.88856	8.07935	3.10674	3.08203	0.772758	Low_risk
GSM972020	CIT064	GPL570	Frozen tissue of primary colorectal Adenocarcinoma (discovery)	total RNA	78	78	0	0	Alive	+	49	T3	distal	Homo sapiens	3	1	N2	M0	discovery	9	N/A	Female	pMMR	8.0736	8.01525	2.86026	3.07333	0.76101	Low_risk
GSM972212	CIT256	GPL570	Frozen tissue of primary colorectal Adenocarcinoma (discovery)	total RNA	18	18	1	1	Dead	N/A	54	T3	distal	Homo sapiens	4	1	N1	M1	discovery	0	N/A	Female	pMMR	8.9209	8.59154	2.8021	3.21327	0.760751	Low_risk
GSM972211	CIT255	GPL570	Frozen tissue of primary colorectal Adenocarcinoma (discovery)	total RNA	57	57	0	0	Alive	+	65	T3	distal	Homo sapiens	3	0	N1	M0	discovery	57	N/A	Male	pMMR	7.13917	7.52455	2.89715	3.11537	0.756281	Low_risk
GSM972070	CIT114	GPL570	Frozen tissue of primary colorectal Adenocarcinoma (discovery)	total RNA	68	68	1	1	Dead	+	64	T4	distal	Homo sapiens	2	0	N0	M0	discovery	68	N/A	Female	N/A	7.18578	7.57432	2.98195	3.04765	0.751476	Low_risk
GSM972052	CIT096	GPL570	Frozen tissue of primary colorectal Adenocarcinoma (discovery)	total RNA	15	15	0	0	Alive	+	68	T2	distal	Homo sapiens	2	0	N0	M0	discovery	15	N/A	Male	pMMR	8.10056	7.9369	2.9546	2.81475	0.742122	Low_risk
GSM972267	CIT311	GPL570	Frozen tissue of primary colorectal Adenocarcinoma (discovery)	total RNA	67	67	1	1	Dead	+	82	T3	distal	Homo sapiens	2	0	N0	M0	discovery	67	N/A	Male	pMMR	5.97161	7.43206	3.07838	3.66961	0.741981	Low_risk
GSM972239	CIT283	GPL570	Frozen tissue of primary colorectal Adenocarcinoma (discovery)	total RNA	14	14	0	0	Alive	-	59	T3	distal	Homo sapiens	2	0	N0	M0	discovery	14	N/A	Male	pMMR	8.09768	8.18363	2.76091	3.31374	0.740805	Low_risk
GSM972123	CIT167	GPL570	Frozen tissue of primary colorectal Adenocarcinoma (discovery)	total RNA	71	71	0	0	Alive	N/A	53	T3	proximal	Homo sapiens	2	0	N0	M0	discovery	71	N/A	Male	pMMR	6.24239	7.73448	3.26719	3.65261	0.738932	Low_risk
GSM972398	CIT442	GPL570	Frozen tissue of primary colorectal Adenocarcinoma (discovery)	total RNA	64	64	1	1	Dead	+	65	T3	distal	Homo sapiens	2	0	N0	M0	discovery	64	N/A	Male	pMMR	8.57245	8.50339	3.01945	3.08769	0.734498	Low_risk
GSM972323	CIT367	GPL570	Frozen tissue of primary colorectal Adenocarcinoma (discovery)	total RNA	80	80	0	0	Alive	+	67	T3	distal	Homo sapiens	3	0	N1	M0	discovery	80	N/A	Female	pMMR	8.48104	8.42412	3.06855	3.00182	0.731593	Low_risk
GSM972373	CIT417	GPL570	Frozen tissue of primary colorectal Adenocarcinoma (discovery)	total RNA	79	79	0	0	Alive	+	66	T3	proximal	Homo sapiens	3	1	N1	M0	discovery	37	N/A	Male	pMMR	7.29747	7.95031	3.27051	3.05231	0.71096	Low_risk
GSM972438	CIT482	GPL570	Frozen tissue of primary colorectal Adenocarcinoma (validation)	total RNA	30	30	1	1	Dead	+	44	T4	proximal	Homo sapiens	4	1	N1	M1	validation	0	N/A	Male	pMMR	6.939	7.43637	2.85869	3.02815	0.690074	Low_risk
GSM972167	CIT211	GPL570	Frozen tissue of primary colorectal Adenocarcinoma (discovery)	total RNA	45	45	1	1	Dead	+	47	T3	distal	Homo sapiens	2	1	N0	M0	discovery	36	N/A	Male	pMMR	7.75465	7.80947	2.85846	2.86683	0.684665	Low_risk
GSM972000	CIT044	GPL570	Frozen tissue of primary colorectal Adenocarcinoma (discovery)	total RNA	9	9	0	0	Alive	+	76.4	T3	distal	Homo sapiens	3	1	N2	M0	discovery	9	N/A	Female	pMMR	8.32505	8.38131	2.85182	3.14368	0.67773	Low_risk
GSM972242	CIT286	GPL570	Frozen tissue of primary colorectal Adenocarcinoma (discovery)	total RNA	17	17	0	0	Alive	-	69	T2	proximal	Homo sapiens	1	0	N0	M0	discovery	17	N/A	Male	pMMR	8.13089	8.06559	2.68193	3.05039	0.673965	Low_risk
GSM972431	CIT475	GPL570	Frozen tissue of primary colorectal Adenocarcinoma (validation)	total RNA	54	54	0	0	Alive	+	59	T3	proximal	Homo sapiens	3	0	N1	M0	validation	54	N/A	Male	pMMR	7.51563	7.91835	2.9915	3.01881	0.670396	Low_risk
GSM972357	CIT401	GPL570	Frozen tissue of primary colorectal Adenocarcinoma (discovery)	total RNA	42	42	1	1	Dead	-	88	T3	distal	Homo sapiens	2	0	N0	M0	discovery	42	N/A	Female	pMMR	5.6292	7.12087	3.41272	3.0283	0.669316	Low_risk
GSM972427	CIT471	GPL570	Frozen tissue of primary colorectal Adenocarcinoma (validation)	total RNA	53	53	0	0	Alive	+	63	T3	distal	Homo sapiens	2	0	N0	M0	validation	53	N/A	Male	pMMR	6.42979	7.6623	3.17309	3.33784	0.669207	Low_risk
GSM972350	CIT394	GPL570	Frozen tissue of primary colorectal Adenocarcinoma (discovery)	total RNA	9	9	1	1	Dead	-	84	T3	distal	Homo sapiens	3	N/A	N1	M0	discovery	9	N/A	Female	pMMR	7.68351	8.06323	3.00965	3.04678	0.666615	Low_risk
GSM971971	CIT015	GPL570	Frozen tissue of primary colorectal Adenocarcinoma (discovery)	total RNA	65	65	0	0	Alive	+	34.7	T4	proximal	Homo sapiens	4	0	N2	M1	discovery	65	N/A	Female	dMMR	7.31181	7.68927	2.89466	2.95438	0.660255	Low_risk
GSM971977	CIT021	GPL570	Frozen tissue of primary colorectal Adenocarcinoma (discovery)	total RNA	49	49	0	0	Alive	+	40.8	T4	proximal	Homo sapiens	3	0	N1	M0	discovery	49	N/A	Female	dMMR	6.91491	7.86368	3.48603	2.85686	0.644936	Low_risk
GSM972281	CIT325	GPL570	Frozen tissue of primary colorectal Adenocarcinoma (discovery)	total RNA	56	56	0	0	Alive	+	64	T1	distal	Homo sapiens	1	0	N0	M0	discovery	56	N/A	Male	pMMR	8.46456	8.43218	3.05791	2.78899	0.633213	Low_risk
GSM972391	CIT435	GPL570	Frozen tissue of primary colorectal Adenocarcinoma (discovery)	total RNA	52	52	1	1	Dead	-	68	T3	proximal	Homo sapiens	2	1	N0	M0	discovery	43	N/A	Male	dMMR	8.16985	8.30544	2.86759	3.01151	0.622211	Low_risk
GSM972342	CIT386	GPL570	Frozen tissue of primary colorectal Adenocarcinoma (discovery)	total RNA	28	28	0	0	Alive	+	78	T2	distal	Homo sapiens	1	0	N0	M0	discovery	28	N/A	Male	pMMR	6.62818	7.57313	3.0945	3.01573	0.614507	Low_risk
GSM971967	CIT011	GPL570	Frozen tissue of primary colorectal Adenocarcinoma (discovery)	total RNA	31	31	1	1	Dead	-	42.6	T3	proximal	Homo sapiens	2	N/A	N0	M0	discovery	31	N/A	Male	pMMR	8.61031	8.20759	2.54601	2.83775	0.609344	Low_risk
GSM972261	CIT305	GPL570	Frozen tissue of primary colorectal Adenocarcinoma (discovery)	total RNA	7	7	1	1	Dead	+	79	T4	proximal	Homo sapiens	3	0	N1	M0	discovery	7	N/A	Female	dMMR	8.37319	8.21566	2.50505	3.04445	0.600114	Low_risk
GSM972514	CIT558	GPL570	Frozen tissue of primary colorectal Adenocarcinoma (validation)	total RNA	32	32	1	1	Dead	+	79	T2	distal	Homo sapiens	3	N/A	N1	M0	validation	N/A	N/A	Female	pMMR	7.44342	7.66324	2.80199	2.75636	0.597673	Low_risk
GSM972163	CIT207	GPL570	Frozen tissue of primary colorectal Adenocarcinoma (discovery)	total RNA	41	41	0	0	Alive	N/A	71	T4	distal	Homo sapiens	2	0	N0	M0	discovery	41	N/A	Male	pMMR	6.88333	7.67008	3.0616	2.92331	0.593107	Low_risk
GSM972209	CIT253	GPL570	Frozen tissue of primary colorectal Adenocarcinoma (discovery)	total RNA	13	13	1	1	Dead	N/A	54	T3	proximal	Homo sapiens	4	1	N2	M1	discovery	0	N/A	Male	pMMR	7.32956	7.93986	3.03206	2.8951	0.569589	Low_risk
GSM971979	CIT023	GPL570	Frozen tissue of primary colorectal Adenocarcinoma (discovery)	total RNA	53	53	0	0	Alive	+	66.4	T3	proximal	Homo sapiens	2	0	N0	M0	discovery	53	N/A	Female	dMMR	7.35798	8.13588	3.12856	3.00979	0.56323	Low_risk
GSM972288	CIT332	GPL570	Frozen tissue of primary colorectal Adenocarcinoma (discovery)	total RNA	35	35	1	1	Dead	+	53	T4	distal	Homo sapiens	4	0	N1	M1	discovery	35	N/A	Male	pMMR	5.87968	7.28081	3.07587	3.04155	0.53797	Low_risk
GSM972025	CIT069	GPL570	Frozen tissue of primary colorectal Adenocarcinoma (discovery)	total RNA	53	53	0	0	Alive	+	49	T3	distal	Homo sapiens	3	0	N2	M0	discovery	53	N/A	Male	pMMR	7.52343	8.45745	3.19378	3.15822	0.536398	Low_risk
GSM972355	CIT399	GPL570	Frozen tissue of primary colorectal Adenocarcinoma (discovery)	total RNA	34	34	1	1	Dead	+	72	T3	distal	Homo sapiens	2	1	N0	M0	discovery	17	N/A	Male	pMMR	7.50381	7.67081	2.54112	2.7986	0.526832	Low_risk
GSM972487	CIT531	GPL570	Frozen tissue of primary colorectal Adenocarcinoma (validation)	total RNA	67	67	0	0	Alive	-	84	T3	distal	Homo sapiens	2	0	N0	M0	validation	67	N/A	Male	N/A	8.04598	8.14266	2.59389	2.92342	0.524137	Low_risk
GSM972402	CIT446	GPL570	Frozen tissue of primary colorectal Adenocarcinoma (validation)	total RNA	31	31	1	1	Dead	+	71	T3	proximal	Homo sapiens	2	1	N0	M1	validation	0	N/A	Male	N/A	6.80207	7.79323	3.14182	2.86439	0.514351	Low_risk
GSM972173	CIT217	GPL570	Frozen tissue of primary colorectal Adenocarcinoma (discovery)	total RNA	26	26	1	1	Dead	N/A	59	T4	distal	Homo sapiens	2	1	N0	M0	discovery	15	N/A	Female	pMMR	7.45658	8.10214	2.90915	2.97745	0.511161	Low_risk
GSM972250	CIT294	GPL570	Frozen tissue of primary colorectal Adenocarcinoma (discovery)	total RNA	12	12	0	0	Alive	+	52	T3	distal	Homo sapiens	3	0	N1	M0	discovery	12	N/A	Male	pMMR	7.02511	7.95969	2.67136	3.34892	0.507641	Low_risk
GSM972050	CIT094	GPL570	Frozen tissue of primary colorectal Adenocarcinoma (discovery)	total RNA	19	19	0	0	Alive	+	75	T3	distal	Homo sapiens	2	0	N0	M0	discovery	19	N/A	Female	pMMR	7.0529	8.05326	3.11099	2.98829	0.49692	Low_risk
GSM971994	CIT038	GPL570	Frozen tissue of primary colorectal Adenocarcinoma (discovery)	total RNA	43	43	0	0	Alive	+	80.9	T3	proximal	Homo sapiens	2	0	N0	M0	discovery	43	N/A	Male	pMMR	7.29331	8.15453	3.04106	2.96706	0.482862	Low_risk
GSM972319	CIT363	GPL570	Frozen tissue of primary colorectal Adenocarcinoma (discovery)	total RNA	78	78	1	1	Dead	+	71	T3	distal	Homo sapiens	2	0	N0	M0	discovery	78	N/A	Female	pMMR	7.98204	8.72453	2.95042	3.23939	0.477979	Low_risk
GSM972331	CIT375	GPL570	Frozen tissue of primary colorectal Adenocarcinoma (discovery)	total RNA	75	75	1	1	Dead	+	79	T3	distal	Homo sapiens	2	0	N0	M0	discovery	75	N/A	Male	pMMR	6.48356	7.96255	3.11846	3.24839	0.477135	Low_risk
GSM972237	CIT281	GPL570	Frozen tissue of primary colorectal Adenocarcinoma (discovery)	total RNA	25	25	0	0	Alive	+	55	T1	distal	Homo sapiens	1	0	N0	M0	discovery	25	N/A	Female	pMMR	6.55619	7.76395	3.0772	2.94148	0.460144	Low_risk
GSM972040	CIT084	GPL570	Frozen tissue of primary colorectal Adenocarcinoma (discovery)	total RNA	63	63	0	0	Alive	+	81	T3	distal	Homo sapiens	2	0	N0	M0	discovery	63	N/A	Male	pMMR	6.86018	7.92929	3.09497	2.89429	0.457068	Low_risk
GSM972223	CIT267	GPL570	Frozen tissue of primary colorectal Adenocarcinoma (discovery)	total RNA	33	33	1	1	Dead	-	78	T3	proximal	Homo sapiens	2	0	N0	M0	discovery	33	N/A	Male	dMMR	6.95585	8.00121	2.89628	3.08649	0.448884	Low_risk
GSM972032	CIT076	GPL570	Frozen tissue of primary colorectal Adenocarcinoma (discovery)	total RNA	60	60	0	0	Alive	+	64	T3	proximal	Homo sapiens	2	0	N0	M0	discovery	60	N/A	Female	pMMR	6.68235	7.65822	3.04728	2.70955	0.447052	Low_risk
GSM971969	CIT013	GPL570	Frozen tissue of primary colorectal Adenocarcinoma (discovery)	total RNA	63	63	0	0	Alive	N/A	30.2	T1	distal	Homo sapiens	1	0	N0	M0	discovery	63	N/A	Male	dMMR	6.81315	8.36311	3.12084	3.34308	0.414137	Low_risk
GSM972263	CIT307	GPL570	Frozen tissue of primary colorectal Adenocarcinoma (discovery)	total RNA	76	76	0	0	Alive	-	32	T2	distal	Homo sapiens	3	0	N1	M0	discovery	76	N/A	Male	dMMR	7.13509	8.21706	3.00606	3.01364	0.408383	Low_risk
GSM972130	CIT174	GPL570	Frozen tissue of primary colorectal Adenocarcinoma (discovery)	total RNA	55	55	0	0	Alive	+	76	T4	distal	Homo sapiens	2	0	N0	M0	discovery	55	N/A	Male	pMMR	5.60149	7.72063	3.24681	3.309	0.406291	Low_risk
GSM972119	CIT163	GPL570	Frozen tissue of primary colorectal Adenocarcinoma (discovery)	total RNA	37	37	0	0	Alive	N/A	96	T4	distal	Homo sapiens	3	1	N1	M0	discovery	25	N/A	Male	pMMR	6.60299	7.9374	3.08832	2.94572	0.393052	Low_risk
GSM971991	CIT035	GPL570	Frozen tissue of primary colorectal Adenocarcinoma (discovery)	total RNA	55	55	1	1	Dead	N/A	71.3	T3	distal	Homo sapiens	2	0	N0	M0	discovery	55	N/A	Male	pMMR	5.6295	7.39914	3.13742	2.90099	0.370496	Low_risk
GSM972270	CIT314	GPL570	Frozen tissue of primary colorectal Adenocarcinoma (discovery)	total RNA	65	65	0	0	Alive	-	75	T4	proximal	Homo sapiens	2	0	N0	M0	discovery	65	N/A	Female	dMMR	6.61862	8.25747	2.91376	3.4332	0.363307	Low_risk
GSM971981	CIT025	GPL570	Frozen tissue of primary colorectal Adenocarcinoma (discovery)	total RNA	48	48	0	0	Alive	+	81.8	T3	proximal	Homo sapiens	2	0	N0	M0	discovery	48	N/A	Male	dMMR	7.13266	8.51095	3.18378	3.08176	0.356587	Low_risk
GSM972381	CIT425	GPL570	Frozen tissue of primary colorectal Adenocarcinoma (discovery)	total RNA	48	48	1	1	Dead	+	63	T3	distal	Homo sapiens	2	1	N0	M0	discovery	27	N/A	Male	pMMR	5.84078	7.64985	3.14677	2.97719	0.342432	Low_risk
GSM972213	CIT257	GPL570	Frozen tissue of primary colorectal Adenocarcinoma (discovery)	total RNA	1	1	1	1	Dead	N/A	71	T3	distal	Homo sapiens	4	1	N0	M1	discovery	0	N/A	Female	pMMR	6.07496	7.48452	2.84321	2.83828	0.322062	Low_risk
GSM972266	CIT310	GPL570	Frozen tissue of primary colorectal Adenocarcinoma (discovery)	total RNA	20	20	1	1	Dead	-	56	T4	distal	Homo sapiens	4	0	N2	M1	discovery	20	N/A	Male	dMMR	6.18213	7.89745	3.20066	2.91028	0.315523	Low_risk
GSM972498	CIT542	GPL570	Frozen tissue of primary colorectal Adenocarcinoma (validation)	total RNA	59	59	1	1	Dead	+	50	T3	distal	Homo sapiens	3	1	N1	M0	validation	19	N/A	Female	pMMR	6.97308	7.92181	2.42864	3.05212	0.297072	Low_risk
GSM972233	CIT277	GPL570	Frozen tissue of primary colorectal Adenocarcinoma (discovery)	total RNA	15	15	0	0	Alive	+	67	T3	distal	Homo sapiens	2	0	N0	M0	discovery	15	N/A	Male	pMMR	6.72002	8.31426	3.19114	2.9661	0.287222	Low_risk
GSM972486	CIT530	GPL570	Frozen tissue of primary colorectal Adenocarcinoma (validation)	total RNA	33	33	0	0	Alive	+	87	T3	proximal	Homo sapiens	2	0	N0	M0	validation	33	N/A	Male	dMMR	5.65785	7.62445	3.18122	2.8667	0.269094	Low_risk
GSM972303	CIT347	GPL570	Frozen tissue of primary colorectal Adenocarcinoma (discovery)	total RNA	19	19	0	0	Alive	+	80	T2	distal	Homo sapiens	1	0	N0	M0	discovery	19	N/A	Female	pMMR	5.77466	7.65228	2.8803	3.09109	0.262334	Low_risk
GSM972346	CIT390	GPL570	Frozen tissue of primary colorectal Adenocarcinoma (discovery)	total RNA	72	72	1	1	Dead	-	82	T3	distal	Homo sapiens	3	0	N1	M0	discovery	72	N/A	Female	dMMR	5.31011	7.79464	3.35364	3.15598	0.261403	Low_risk
GSM972221	CIT265	GPL570	Frozen tissue of primary colorectal Adenocarcinoma (discovery)	total RNA	65	65	0	0	Alive	-	75	T3	proximal	Homo sapiens	2	0	N0	M0	discovery	65	N/A	Female	dMMR	7.58071	8.41372	2.6511	2.89348	0.257181	Low_risk
GSM972057	CIT101	GPL570	Frozen tissue of primary colorectal Adenocarcinoma (discovery)	total RNA	26	26	1	1	Dead	+	70	T3	distal	Homo sapiens	2	0	N0	M0	discovery	26	N/A	Male	N/A	5.76104	7.91331	2.97016	3.32565	0.255873	Low_risk
GSM972264	CIT308	GPL570	Frozen tissue of primary colorectal Adenocarcinoma (discovery)	total RNA	73	73	0	0	Alive	-	46	T3	proximal	Homo sapiens	2	0	N0	M0	discovery	73	N/A	Male	dMMR	6.48058	8.1215	3.07569	2.92684	0.250788	Low_risk
GSM972277	CIT321	GPL570	Frozen tissue of primary colorectal Adenocarcinoma (discovery)	total RNA	51	51	0	0	Alive	N/A	88	T4	proximal	Homo sapiens	2	0	N0	M0	discovery	51	N/A	Female	dMMR	5.8592	8.17496	3.14641	3.2448	0.19059	Low_risk
GSM972403	CIT447	GPL570	Frozen tissue of primary colorectal Adenocarcinoma (validation)	total RNA	56	56	0	0	Alive	-	70	T3	proximal	Homo sapiens	2	0	N0	M0	validation	56	N/A	Female	N/A	6.676	8.57989	3.05398	3.17426	0.169704	Low_risk
GSM972090	CIT134	GPL570	Frozen tissue of primary colorectal Adenocarcinoma (discovery)	total RNA	69	69	0	0	Alive	+	72	T3	distal	Homo sapiens	2	0	N0	M0	discovery	69	N/A	Female	pMMR	6.10888	8.1258	2.94729	2.99537	0.113132	Low_risk
GSM972513	CIT557	GPL570	Frozen tissue of primary colorectal Adenocarcinoma (validation)	total RNA	48	48	1	1	Dead	+	85	T3	proximal	Homo sapiens	3	1	N1	M0	validation	13	N/A	Male	pMMR	5.74845	8.09467	3.03348	3.11568	0.101544	Low_risk
GSM972001	CIT045	GPL570	Frozen tissue of primary colorectal Adenocarcinoma (discovery)	total RNA	73	73	0	0	Alive	-	71.5	T2	distal	Homo sapiens	3	0	N1	M0	discovery	73	N/A	Male	pMMR	6.00785	8.15857	3.00022	2.96616	0.0750874	Low_risk
GSM972285	CIT329	GPL570	Frozen tissue of primary colorectal Adenocarcinoma (discovery)	total RNA	2	2	1	1	Dead	-	71	T2	distal	Homo sapiens	2	0	N0	M0	discovery	2	N/A	Male	dMMR	5.85952	8.17999	2.43811	3.52519	0.0227971	Low_risk
GSM972445	CIT489	GPL570	Frozen tissue of primary colorectal Adenocarcinoma (validation)	total RNA	35	35	0	0	Alive	-	48	T4	proximal	Homo sapiens	2	0	N0	M0	validation	35	N/A	Male	dMMR	6.22199	8.37436	2.81358	3.07987	0.00368016	Low_risk
GSM971976	CIT020	GPL570	Frozen tissue of primary colorectal Adenocarcinoma (discovery)	total RNA	36	36	0	0	Alive	+	45.2	T4	distal	Homo sapiens	2	0	N0	M0	discovery	36	N/A	Female	N/A	5.8868	8.10043	2.69413	3.09282	-0.00157548	Low_risk
GSM972122	CIT166	GPL570	Frozen tissue of primary colorectal Adenocarcinoma (discovery)	total RNA	19	19	1	1	Dead	N/A	97	T4	proximal	Homo sapiens	3	1	N1	M0	discovery	19	N/A	Female	pMMR	5.61594	8.04519	2.73875	3.0611	-0.051017	Low_risk
GSM971960	CIT004	GPL570	Frozen tissue of primary colorectal Adenocarcinoma (discovery)	total RNA	74	74	0	0	Alive	+	38.2	T2	distal	Homo sapiens	1	0	N0	M0	discovery	74	N/A	Female	pMMR	5.88489	8.30899	2.75411	3.03113	-0.108333	Low_risk
GSM972035	CIT079	GPL570	Frozen tissue of primary colorectal Adenocarcinoma (discovery)	total RNA	39	39	0	0	Alive	+	94	T3	proximal	Homo sapiens	2	0	N0	M0	discovery	39	N/A	Female	pMMR	4.83062	7.85539	2.95859	3.00707	-0.12882	Low_risk
GSM972198	CIT242	GPL570	Frozen tissue of primary colorectal Adenocarcinoma (discovery)	total RNA	57	57	0	0	Alive	+	52	T3	distal	Homo sapiens	3	0	N1	M0	discovery	57	N/A	Female	pMMR	5.68269	8.66467	2.98482	3.22581	-0.180335	Low_risk
